# Supplementary material for: 3-Amino-5-methyl-5-(4-pyrid­yl)hydantoin
Source: Acta Crystallogr Sect E Struct Rep Online. 2009 Apr 2;65(Pt 5):o953. doi: 10.1107/S1600536809011404 (PMC2977653; doi:10.1107/S1600536809011404)
Supplement: Supplementary file 2 [file e-65-0o953-Isup2.hkl]

# 
# h,k,l, Fc-squared, Fo-squared, sigma(Fo-squared) and status flag 
# 
data_I
_shelx_title ' HrVa001_I4(1)a in I4(1)/a' 
_shelx_refln_list_code          4 
_shelx_F_calc_maximum      524.04 
_exptl_crystal_F_000      1728.00 
_reflns_d_resolution_high  0.7090 
 
loop_ 
 _symmetry_equiv_pos_as_xyz 
 'x, y, z' 
 '-x+1/2, -y, z+1/2' 
 '-y+3/4, x+1/4, z+1/4' 
 'y+3/4, -x+3/4, z+3/4' 
 'x+1/2, y+1/2, z+1/2' 
 '-x+1, -y+1/2, z+1' 
 '-y+5/4, x+3/4, z+3/4' 
 'y+5/4, -x+5/4, z+5/4' 
 '-x, -y, -z' 
 'x-1/2, y, -z-1/2' 
 'y-3/4, -x-1/4, -z-1/4' 
 '-y-3/4, x-3/4, -z-3/4' 
 '-x+1/2, -y+1/2, -z+1/2' 
 'x, y+1/2, -z' 
 'y-1/4, -x+1/4, -z+1/4' 
 '-y-1/4, x-1/4, -z-1/4' 
 
_cell_length_a    12.8282 
_cell_length_b    12.8282 
_cell_length_c    22.9016 
_cell_angle_alpha  90.000 
_cell_angle_beta   90.000 
_cell_angle_gamma  90.000 
 
_shelx_F_squared_multiplier     1.000 
 
loop_ 
 _refln_index_h 
 _refln_index_k 
 _refln_index_l 
 _refln_F_squared_calc 
 _refln_F_squared_meas 
 _refln_F_squared_sigma 
 _refln_observed_status 
   0   2   0    49954.65    41817.59    738.19 o 
   2   2   0      254.63      210.48      8.20 o 
  -2   4   0    46411.90    45313.72    370.10 o 
   0   4   0   180745.17   166265.22   1429.67 o 
   2   4   0    36712.41    36827.40    311.56 o 
   4   4   0     2712.60     3047.15     51.04 o 
  -4   6   0     3530.07     3940.30     51.86 o 
  -2   6   0     2756.72     2785.08     60.52 o 
   0   6   0    39614.32    39303.26    333.62 o 
   2   6   0    11304.97    11833.84    124.46 o 
   4   6   0      233.23      263.25     24.06 o 
   6   6   0      133.65      200.35     20.13 o 
  -6   8   0     6036.41     5870.17     86.26 o 
  -4   8   0     8997.57     8870.84    107.55 o 
  -2   8   0     2398.20     2342.50     54.89 o 
   0   8   0      580.38      604.76     21.46 o 
   2   8   0    21017.94    20000.38    195.99 o 
   4   8   0      969.04      895.92     28.26 o 
   6   8   0     7212.31     7328.19    106.09 o 
   8   8   0     2282.40     2523.59     65.61 o 
  -8  10   0     1189.41     1115.46     53.32 o 
  -6  10   0    36843.15    37522.16    426.60 o 
  -4  10   0     4266.41     4234.43     95.04 o 
  -2  10   0    22599.27    23435.79    265.83 o 
   0  10   0     1083.60     1205.80     36.62 o 
   2  10   0        1.64       36.89     13.18 o 
   4  10   0     3237.77     3885.84     67.68 o 
   6  10   0     2637.06     2345.75    104.24 o 
   8  10   0      759.23      912.43     50.86 o 
  10  10   0     1269.14     1298.79     62.50 o 
 -10  12   0       95.93       75.47     48.13 o 
  -8  12   0      817.67      768.89     61.21 o 
  -6  12   0      162.83      173.24     30.84 o 
  -4  12   0      195.54      221.83     27.01 o 
  -2  12   0     4498.21     4656.99    117.26 o 
   0  12   0      148.40      116.00     23.44 o 
   2  12   0     4569.89     4449.19     90.59 o 
   4  12   0       23.13       15.69     22.63 o 
   6  12   0     8567.79     8530.30    170.47 o 
   8  12   0     1261.82     1085.21     69.13 o 
  10  12   0       14.99       21.64     34.77 o 
  12  12   0      571.17      819.41     92.00 o 
 -10  14   0      504.20      424.41     73.96 o 
  -8  14   0     2831.28     2897.64    223.06 o 
  -6  14   0    10220.05    10032.04    254.87 o 
  -4  14   0      509.13      560.90     64.50 o 
  -2  14   0     3727.82     3947.45    125.94 o 
   0  14   0      107.19       99.43     26.59 o 
   2  14   0     1243.82     1288.25     58.36 o 
   4  14   0       40.24       74.69     33.52 o 
   6  14   0       36.68       17.18     35.79 o 
   8  14   0      125.04      135.87     43.63 o 
  10  14   0     1182.64     1250.31     90.88 o 
  -8  16   0      208.54      250.47     76.22 o 
  -6  16   0      755.10      976.34    119.96 o 
  -4  16   0       33.96       49.83     54.88 o 
  -2  16   0      512.41      579.40     66.06 o 
   0  16   0        3.69       38.08     41.73 o 
   2  16   0     1727.67     1537.81     89.46 o 
   4  16   0     7920.91     9300.46    195.74 o 
   6  16   0     2539.32     2547.49    104.46 o 
   8  16   0     8556.04     9679.17    213.81 o 
   0  18   0      942.42     1154.11    101.42 o 
  -1   2   1    17615.39    16321.10     86.75 o 
   1   2   1     4057.67     3434.31     37.06 o 
  -2   3   1    53793.57    51783.88    291.35 o 
   0   3   1    14690.77    13790.27     81.64 o 
   2   3   1    99517.36    96588.41    505.87 o 
  -3   4   1    10782.47    11593.33     77.05 o 
  -1   4   1      342.62      313.78      7.02 o 
   1   4   1    21592.33    22526.57    142.24 o 
   3   4   1    29528.92    29828.59    181.51 o 
  -4   5   1      487.50      442.54     15.21 o 
  -2   5   1    11966.81    11880.48     78.00 o 
   0   5   1    32362.11    32676.16    201.47 o 
   2   5   1      754.14      738.09     13.68 o 
   4   5   1    12367.69    12770.10     92.00 o 
  -5   6   1     5009.78     5097.07     50.40 o 
  -3   6   1     1674.87     1693.83     21.06 o 
  -1   6   1        5.49       16.83      4.87 o 
   1   6   1       45.91       82.72      6.86 o 
   3   6   1     6741.96     7317.33     61.09 o 
   5   6   1     1189.09     1150.95     23.77 o 
  -6   7   1     3931.37     4256.27     47.62 o 
  -4   7   1    48814.76    49012.10    301.36 o 
  -2   7   1     5177.39     4834.48     44.66 o 
   0   7   1     1094.94     1277.24     27.61 o 
   2   7   1    28165.52    28268.82    185.12 o 
   4   7   1       19.29       27.91      6.81 o 
   6   7   1       34.47       61.73     10.05 o 
  -7   8   1       54.69       52.02     11.37 o 
  -5   8   1       13.52        4.57      7.37 o 
  -3   8   1    12461.77    12347.90     88.13 o 
  -1   8   1      134.76      127.93      9.21 o 
   1   8   1      121.08      119.54      8.91 o 
   3   8   1      492.01      420.92     14.50 o 
   5   8   1     1337.37     1279.29     25.39 o 
   7   8   1     6942.77     6550.58     74.20 o 
  -8   9   1     3028.83     2852.84     52.41 o 
  -6   9   1        0.00        7.80     10.34 o 
  -4   9   1     5793.49     6003.92     58.70 o 
  -2   9   1        4.98        5.13      7.55 o 
   0   9   1     2613.19     2718.09     33.58 o 
   2   9   1      243.03      370.26     13.91 o 
   4   9   1      578.61      611.13     18.82 o 
   6   9   1      379.88      419.71     21.12 o 
   8   9   1     1802.68     1728.26     43.36 o 
  -9  10   1     2173.81     2035.01     52.87 o 
  -7  10   1      138.20      126.74     18.56 o 
  -5  10   1     7462.34     7601.74     74.85 o 
  -3  10   1      113.39       88.06     11.88 o 
  -1  10   1      996.58      977.22     22.39 o 
   1  10   1      705.10      717.40     20.04 o 
   3  10   1     4824.58     4523.87     50.88 o 
   5  10   1       56.73       78.87     13.53 o 
   7  10   1      609.24      783.40     34.20 o 
   9  10   1       34.39       41.62     20.38 o 
 -10  11   1        5.88       -4.07     23.85 o 
  -8  11   1       72.25       41.25     20.05 o 
  -6  11   1     1928.50     1910.87     42.28 o 
  -4  11   1       93.73       98.84     15.73 o 
  -2  11   1      206.89      170.28     15.17 o 
   0  11   1      424.01      491.53     19.99 o 
   2  11   1     1227.22     1214.62     28.32 o 
   4  11   1      944.14      904.01     27.59 o 
   6  11   1       48.40       33.28     17.74 o 
   8  11   1      394.37      427.50     32.17 o 
  10  11   1       85.05       33.97     21.97 o 
 -11  12   1      138.82      110.04     33.33 o 
  -9  12   1     2660.54     2722.76     78.12 o 
  -7  12   1     3396.91     3461.77     77.51 o 
  -5  12   1     1934.37     1805.33     45.50 o 
  -3  12   1     1869.54     1830.01     42.83 o 
  -1  12   1      346.74      391.77     21.07 o 
   1  12   1     4168.71     4343.41     59.94 o 
   3  12   1      480.17      354.36     20.56 o 
   5  12   1      398.46      364.21     27.38 o 
   7  12   1        0.40       -4.05     21.08 o 
   9  12   1       65.14       47.30     24.26 o 
  11  12   1        4.50      -26.70     26.70 o 
 -12  13   1      116.34       73.36     42.90 o 
 -10  13   1       19.90       23.04     35.56 o 
  -8  13   1       98.39       87.84     32.15 o 
  -6  13   1       78.61       46.22     22.88 o 
  -4  13   1      489.60      462.11     27.29 o 
  -2  13   1        3.28       37.25     17.19 o 
   0  13   1     5648.49     5542.98     71.67 o 
   2  13   1      144.42      175.98     19.64 o 
   4  13   1     2259.75     2092.15     53.20 o 
   6  13   1     5265.60     5225.37    102.52 o 
   8  13   1      377.03      372.24     38.07 o 
  10  13   1       24.69       15.52     29.68 o 
  12  13   1     2196.71     2283.05     93.92 o 
 -11  14   1       13.82      -41.35     41.35 o 
  -9  14   1      659.17      683.03     61.03 o 
  -7  14   1       37.87       91.05     39.33 o 
  -5  14   1       77.07       71.62     27.89 o 
  -3  14   1      340.89      365.22     32.23 o 
  -1  14   1      268.76      291.15     25.15 o 
   1  14   1     2051.87     2223.52     59.27 o 
   3  14   1     2291.92     2062.08     57.69 o 
   5  14   1      509.74      491.90     36.81 o 
   7  14   1       51.64       27.15     25.78 o 
   9  14   1       30.05       35.35     31.96 o 
  11  14   1      366.49      436.31     54.23 o 
 -10  15   1      838.03      935.07     77.05 o 
  -8  15   1      388.42      484.33     59.39 o 
  -6  15   1        0.66        3.65     38.08 o 
  -4  15   1      273.97      215.83     37.74 o 
  -2  15   1       27.29       28.73     24.02 o 
   0  15   1       90.15       65.75     23.59 o 
   2  15   1      121.23       79.43     23.60 o 
   4  15   1     1726.25     1577.48     55.16 o 
   6  15   1      627.92      562.11     43.20 o 
   8  15   1        0.71      -23.89     28.65 o 
  10  15   1       11.22       23.38     35.75 o 
  -7  16   1     2503.49     2619.90    109.77 o 
  -5  16   1        2.36      -38.90     38.90 o 
  -3  16   1      223.66      191.30     41.69 o 
  -1  16   1        1.20       22.04     30.18 o 
   1  16   1        7.71       -6.13     25.22 o 
   3  16   1        3.86       15.66     26.00 o 
   5  16   1     3011.77     3055.21     80.45 o 
   7  16   1       28.87       91.78     33.02 o 
  -6  17   1        0.42      -29.53     44.22 o 
  -4  17   1     1270.34     1349.55     80.41 o 
  -2  17   1        2.29      -14.22     34.66 o 
   0  17   1      473.73      561.18     53.37 o 
   2  17   1      166.81      143.88     36.43 o 
   4  17   1       75.45       55.38     34.02 o 
   6  17   1       67.38       92.56     34.07 o 
  -1  18   1      167.48      159.56     48.12 o 
   1  18   1     2750.32     2709.01    101.85 o 
   1   1   2    19932.59    14729.36    217.48 o 
   0   2   2      255.31      260.86      8.00 o 
   2   2   2      543.84      768.48     17.55 o 
  -1   3   2     7496.78     7310.55     44.67 o 
   1   3   2     2939.21     3144.17     24.21 o 
   3   3   2     1390.29     1712.00     16.62 o 
  -2   4   2     4582.15     4969.47     36.37 o 
   0   4   2        3.34       52.11      6.19 o 
   2   4   2     2971.71     3217.00     34.37 o 
   4   4   2     3967.95     3840.53     34.67 o 
  -3   5   2    19098.50    19764.98    122.55 o 
  -1   5   2    13110.40    12992.06     82.02 o 
   1   5   2        1.41       16.81      4.24 o 
   3   5   2     5759.88     6063.58     50.20 o 
   5   5   2     5417.67     5757.21     51.82 o 
  -4   6   2      207.76      225.99      9.35 o 
  -2   6   2      263.12      230.66     11.26 o 
   0   6   2     1010.17     1174.61     17.69 o 
   2   6   2     1307.49     1190.42     21.32 o 
   4   6   2      713.33      708.94     20.97 o 
   6   6   2      188.04      115.50      9.92 o 
  -5   7   2      450.28      417.29     13.39 o 
  -3   7   2     1408.27     1416.17     24.63 o 
  -1   7   2      340.60      328.47     10.35 o 
   1   7   2    10412.47    11167.45     84.01 o 
   3   7   2     5737.86     6347.71     56.27 o 
   5   7   2     1328.73     1429.75     25.88 o 
   7   7   2     4886.47     5069.97     56.33 o 
  -6   8   2        2.06       13.25      8.58 o 
  -4   8   2       13.05       19.11      7.37 o 
  -2   8   2      252.08      228.27     10.72 o 
   0   8   2       54.21       74.09      7.65 o 
   2   8   2       41.70       42.16      7.37 o 
   4   8   2       65.80      101.03      9.92 o 
   6   8   2       15.71       12.25     10.36 o 
   8   8   2      490.63      489.93     23.16 o 
  -7   9   2      261.00      316.37     19.95 o 
  -5   9   2     1459.06     1417.47     30.19 o 
  -3   9   2     5715.89     5553.17     54.16 o 
  -1   9   2     1750.60     1948.68     27.53 o 
   1   9   2       16.07        5.00      6.77 o 
   3   9   2      178.62      138.85     10.65 o 
   5   9   2     7282.81     7612.73     72.76 o 
   7   9   2       21.03       28.58     13.09 o 
   9   9   2       44.39       37.63     16.29 o 
  -8  10   2       25.01       26.75     17.06 o 
  -6  10   2       98.69      159.09     15.82 o 
  -4  10   2      592.20      596.61     20.37 o 
  -2  10   2      630.90      692.07     20.05 o 
   0  10   2      248.38      281.82     13.42 o 
   2  10   2     1071.71     1146.50     24.57 o 
   4  10   2      768.80      836.59     23.01 o 
   6  10   2      188.56      157.73     17.77 o 
   8  10   2       15.24       16.30     17.47 o 
  10  10   2      496.70      487.05     31.60 o 
  -9  11   2       16.16        1.50     21.57 o 
  -7  11   2      122.55       64.56     20.84 o 
  -5  11   2      162.76      115.96     16.67 o 
  -3  11   2     3142.64     3321.42     51.47 o 
  -1  11   2     1271.37     1348.37     28.19 o 
   1  11   2       81.59       38.71     11.06 o 
   3  11   2     2313.20     2719.36     40.87 o 
   5  11   2     4439.58     4249.17     65.80 o 
   7  11   2     5882.80     5532.60     90.00 o 
   9  11   2      655.10      675.77     39.21 o 
  11  11   2      645.73      708.60     43.98 o 
 -10  12   2       86.78      131.77     31.56 o 
  -8  12   2      170.20      248.72     30.84 o 
  -6  12   2      108.40       83.21     20.50 o 
  -4  12   2      221.97      164.03     19.90 o 
  -2  12   2      178.93      207.39     18.34 o 
   0  12   2      392.81      369.40     19.69 o 
   2  12   2      999.29      942.27     30.68 o 
   4  12   2      241.11      171.59     20.54 o 
   6  12   2       14.25       32.21     19.57 o 
   8  12   2      130.30      135.40     28.77 o 
  10  12   2       16.88       11.48     26.51 o 
  12  12   2       23.96       -1.28     35.35 o 
 -11  13   2      129.81      120.11     41.11 o 
  -9  13   2       77.86       30.96     34.47 o 
  -7  13   2     1855.30     1760.64     62.01 o 
  -5  13   2     2010.42     1971.64     54.18 o 
  -3  13   2      680.28      650.54     32.53 o 
  -1  13   2     1643.94     1717.54     42.61 o 
   1  13   2      786.30      725.69     29.61 o 
   3  13   2     3696.88     3808.91     66.15 o 
   5  13   2     3347.67     3177.72     69.53 o 
   7  13   2       33.02       27.40     24.62 o 
   9  13   2       16.93       34.95     27.99 o 
  11  13   2      562.28      584.37     49.76 o 
 -10  14   2       20.74      -13.18     36.98 o 
  -8  14   2       18.19       53.99     37.13 o 
  -6  14   2      286.00      287.83     35.14 o 
  -4  14   2        3.17       -0.37     19.21 o 
  -2  14   2      150.87      176.26     24.72 o 
   0  14   2        0.04      -17.62     17.62 o 
   2  14   2      130.15      109.07     20.50 o 
   4  14   2        3.22      -20.53     20.53 o 
   6  14   2       22.15       18.71     23.81 o 
   8  14   2       78.55       10.60     26.18 o 
  10  14   2       52.84       62.33     34.03 o 
  -9  15   2      225.02      165.83     51.14 o 
  -7  15   2      388.14      426.32     65.68 o 
  -5  15   2      194.15      157.18     39.91 o 
  -3  15   2      350.76      344.42     35.87 o 
  -1  15   2     1122.03     1082.11     48.86 o 
   1  15   2      102.23       79.71     23.09 o 
   3  15   2      103.91      119.36     25.14 o 
   5  15   2     1423.19     1648.24     57.74 o 
   7  15   2      525.80      522.17     41.97 o 
   9  15   2      285.90      391.18     44.23 o 
  -8  16   2        7.72       -6.42     45.87 o 
  -6  16   2      281.58      205.01     51.10 o 
  -4  16   2       31.03       13.94     35.79 o 
  -2  16   2        8.45       -5.07     27.61 o 
   0  16   2       41.27       13.91     26.44 o 
   2  16   2      256.63      197.34     32.26 o 
   4  16   2      111.93      149.59     35.42 o 
   6  16   2        4.69      -10.90     28.94 o 
   8  16   2      104.88      139.79     36.12 o 
  -5  17   2        6.04       25.22     45.26 o 
  -3  17   2       46.49       -5.32     43.31 o 
  -1  17   2      247.34      218.79     41.55 o 
   1  17   2      264.26      191.39     37.92 o 
   3  17   2      966.31     1178.47     59.37 o 
   5  17   2       28.60       60.81     34.04 o 
   0  18   2      147.39      102.00     45.15 o 
   0   1   3     7222.61     5870.85    128.95 o 
  -1   2   3       59.64       71.75      4.41 o 
   1   2   3     4091.38     3988.92     28.78 o 
  -2   3   3    35510.40    34343.63    189.24 o 
   0   3   3    23585.99    23886.03    129.27 o 
   2   3   3    19860.50    19317.54    136.78 o 
  -3   4   3     1000.96     1066.42     18.72 o 
  -1   4   3     1246.69     1358.89     14.66 o 
   1   4   3     2692.82     2901.35     25.26 o 
   3   4   3     3477.99     3227.92     44.60 o 
  -4   5   3       14.75       31.95      4.92 o 
  -2   5   3      479.63      649.35     12.89 o 
   0   5   3      249.24      253.25      9.54 o 
   2   5   3       26.43       62.26      5.34 o 
   4   5   3      314.41      264.24      9.65 o 
  -5   6   3      729.08      716.15     14.73 o 
  -3   6   3       16.17       52.15      7.69 o 
  -1   6   3     1631.81     1905.46     21.39 o 
   1   6   3     5883.81     5923.10     47.92 o 
   3   6   3     6522.97     7332.79     57.28 o 
   5   6   3       14.15       10.84      6.12 o 
  -6   7   3      554.71      533.91     16.61 o 
  -4   7   3    11075.89    12348.53     95.14 o 
  -2   7   3     1353.43     1481.53     22.99 o 
   0   7   3      749.38      726.60     15.53 o 
   2   7   3     7973.75     8334.87     66.46 o 
   4   7   3     1472.40     1559.42     32.53 o 
   6   7   3      115.09       83.49      9.94 o 
  -7   8   3      455.08      517.19     20.76 o 
  -5   8   3        8.90       53.53      8.35 o 
  -3   8   3      631.88      657.87     17.26 o 
  -1   8   3        0.10        3.15      5.79 o 
   1   8   3        2.67        0.88      6.05 o 
   3   8   3      190.61      240.03     14.90 o 
   5   8   3      614.92      570.38     18.20 o 
   7   8   3      337.23      317.61     18.25 o 
  -8   9   3     2187.91     2109.65     44.32 o 
  -6   9   3      590.47      608.07     22.11 o 
  -4   9   3      474.99      463.20     17.22 o 
  -2   9   3       37.72       22.37      8.64 o 
   0   9   3      151.43      178.92     10.11 o 
   2   9   3       24.17       60.31      8.54 o 
   4   9   3     2059.99     2080.88     32.93 o 
   6   9   3      442.52      500.83     21.19 o 
   8   9   3     2927.46     2894.65     57.45 o 
  -9  10   3     1652.08     1499.62     51.25 o 
  -7  10   3       42.73       39.26     15.51 o 
  -5  10   3      348.12      300.34     18.57 o 
  -3  10   3     1576.32     1584.88     42.27 o 
  -1  10   3     1111.92     1152.25     24.22 o 
   1  10   3      326.48      321.89     17.17 o 
   3  10   3     1427.84     1442.63     27.97 o 
   5  10   3      604.30      467.59     22.63 o 
   7  10   3        6.30       -3.10     14.86 o 
   9  10   3        0.60       32.60     18.09 o 
 -10  11   3      535.68      410.22     39.28 o 
  -8  11   3     3089.97     3153.80     70.76 o 
  -6  11   3      377.23      382.42     24.55 o 
  -4  11   3      293.99      206.14     18.76 o 
  -2  11   3        6.31       10.84     11.71 o 
   0  11   3        4.12        7.50      9.83 o 
   2  11   3     1196.19     1314.34     27.97 o 
   4  11   3       42.37       12.77     12.20 o 
   6  11   3       90.70       77.88     18.89 o 
   8  11   3        6.76       17.24     19.03 o 
  10  11   3      223.69      208.17     31.77 o 
 -11  12   3        3.46      -12.29     28.63 o 
  -9  12   3      661.15      611.55     40.94 o 
  -7  12   3      431.96      405.75     35.44 o 
  -5  12   3      645.46      567.70     29.31 o 
  -3  12   3     2014.17     1881.24     44.56 o 
  -1  12   3       12.29        8.51     13.22 o 
   1  12   3     2957.41     2755.80     47.29 o 
   3  12   3      937.93      741.65     30.21 o 
   5  12   3      896.41      768.11     35.62 o 
   7  12   3        8.49       22.85     21.74 o 
   9  12   3     1183.52     1295.39     53.51 o 
  11  12   3      230.99      256.46     39.71 o 
 -12  13   3       10.21       22.68     43.64 o 
 -10  13   3      534.72      655.73     51.30 o 
  -8  13   3       25.34       20.49     27.80 o 
  -6  13   3      285.78      321.70     30.06 o 
  -4  13   3      531.71      500.66     29.93 o 
  -2  13   3      207.80      203.67     26.63 o 
   0  13   3     2818.93     2552.72     58.96 o 
   2  13   3      451.21      408.47     24.75 o 
   4  13   3      158.90       89.99     20.29 o 
   6  13   3      718.47      795.76     39.92 o 
   8  13   3       60.32       42.27     26.44 o 
  10  13   3        3.21       43.18     30.84 o 
  12  13   3       20.70       31.22     36.85 o 
 -11  14   3      262.76      163.92     57.71 o 
  -9  14   3      495.20      542.11     51.87 o 
  -7  14   3        9.43        6.94     28.20 o 
  -5  14   3       22.84       16.10     23.75 o 
  -3  14   3      726.12      682.53     36.12 o 
  -1  14   3      298.96      215.45     26.63 o 
   1  14   3      663.73      754.46     34.54 o 
   3  14   3      790.04      760.85     35.92 o 
   5  14   3     1066.23     1064.17     45.74 o 
   7  14   3      328.51      345.55     34.73 o 
   9  14   3      152.38      129.52     34.17 o 
  11  14   3      189.87      272.72     46.05 o 
  -8  15   3      844.87      872.52     71.09 o 
  -6  15   3      199.88      240.28     39.54 o 
  -4  15   3       57.52       82.68     27.55 o 
  -2  15   3      565.82      583.44     38.39 o 
   0  15   3      201.94      204.78     28.91 o 
   2  15   3      187.10      122.90     26.24 o 
   4  15   3        1.02        3.13     22.85 o 
   6  15   3      147.62       80.74     28.22 o 
   8  15   3      107.75      105.91     31.58 o 
  -7  16   3     1005.04     1048.97     84.25 o 
  -5  16   3       11.88       -2.83     35.99 o 
  -3  16   3       76.59       60.24     31.92 o 
  -1  16   3       47.95       69.05     30.66 o 
   1  16   3       17.29      -26.80     26.80 o 
   3  16   3        0.26        1.69     27.15 o 
   5  16   3      612.54      673.41     47.31 o 
   7  16   3      755.64      945.88     52.99 o 
  -4  17   3      375.99      396.34     57.91 o 
  -2  17   3       63.72       29.69     40.97 o 
   0  17   3       99.96       27.13     34.73 o 
   2  17   3     1773.66     1782.52     70.38 o 
   4  17   3       56.66       58.88     34.06 o 
   0   0   4   274618.75   236225.06   4163.42 o 
   1   1   4      401.83      334.31      6.29 o 
   0   2   4     2184.98     2064.01     19.77 o 
   2   2   4     6115.11     6453.30     45.53 o 
  -1   3   4       13.05       14.19      2.90 o 
   1   3   4      424.18      392.60     11.75 o 
   3   3   4      779.98      644.59     12.31 o 
  -2   4   4    15488.78    15493.30     99.09 o 
   0   4   4    12858.78    13116.58     78.83 o 
   2   4   4     1149.34     1136.92     24.76 o 
   4   4   4     7064.87     7531.19     52.51 o 
  -3   5   4       39.38      152.77     10.55 o 
  -1   5   4      659.68      582.62     12.02 o 
   1   5   4        5.25       53.46      5.61 o 
   3   5   4     5120.20     5503.06     43.80 o 
   5   5   4      449.89      390.46     11.83 o 
  -4   6   4       33.75       68.45      6.66 o 
  -2   6   4       23.57       11.52      4.97 o 
   0   6   4       11.14        9.58      4.45 o 
   2   6   4    16181.23    16681.45    109.65 o 
   4   6   4       84.75       90.91      7.86 o 
   6   6   4     1575.48     1375.82     27.22 o 
  -5   7   4      925.35      904.61     19.38 o 
  -3   7   4     1247.75     1255.99     23.61 o 
  -1   7   4       14.73        3.49      5.49 o 
   1   7   4      250.61      280.27     10.26 o 
   3   7   4      188.60      164.58      9.96 o 
   5   7   4     1206.07     1362.94     24.56 o 
   7   7   4       87.81      132.60     11.52 o 
  -6   8   4      230.49      212.28     14.98 o 
  -4   8   4     1719.60     1691.44     27.65 o 
  -2   8   4      873.15      845.58     19.86 o 
   0   8   4     3167.26     3407.76     35.82 o 
   2   8   4     7900.27     7805.52     63.92 o 
   4   8   4      814.63      911.04     19.29 o 
   6   8   4     5973.97     5728.61     62.79 o 
   8   8   4      561.42      476.05     21.25 o 
  -7   9   4        0.56        8.16     13.06 o 
  -5   9   4     2935.66     3103.38     41.72 o 
  -3   9   4      746.99      749.55     20.15 o 
  -1   9   4      788.25      711.74     18.13 o 
   1   9   4      110.55       79.83      8.69 o 
   3   9   4     1704.49     1611.57     38.48 o 
   5   9   4      163.53      143.07     13.41 o 
   7   9   4      553.59      553.86     25.29 o 
   9   9   4      434.84      393.96     28.89 o 
  -8  10   4      177.80      144.24     20.45 o 
  -6  10   4     4229.81     4219.59     60.49 o 
  -4  10   4     2168.15     2155.65     39.17 o 
  -2  10   4     1481.49     1408.98     28.61 o 
   0  10   4      476.84      432.35     17.43 o 
   2  10   4      113.96       92.44     10.55 o 
   4  10   4      932.95     1030.11     27.47 o 
   6  10   4     4446.90     4312.05     61.60 o 
   8  10   4      256.99      244.02     22.71 o 
  10  10   4       79.29      107.92     24.32 o 
  -9  11   4       11.87       -1.68     22.38 o 
  -7  11   4      236.84      193.02     23.20 o 
  -5  11   4      103.69       79.24     15.84 o 
  -3  11   4     1004.09     1039.76     30.68 o 
  -1  11   4      299.36      219.17     16.52 o 
   1  11   4       12.02       10.61     10.73 o 
   3  11   4       30.04       27.74     11.96 o 
   5  11   4     1375.82     1322.69     35.79 o 
   7  11   4      228.99      175.70     22.51 o 
   9  11   4      331.30      306.52     30.59 o 
  11  11   4       43.80       69.61     29.51 o 
 -10  12   4      401.43      476.55     39.70 o 
  -8  12   4      249.60      168.31     29.50 o 
  -6  12   4      406.43      397.55     31.69 o 
  -4  12   4        1.12        3.40     14.70 o 
  -2  12   4     2285.01     2192.42     46.24 o 
   0  12   4     1919.74     1610.30     37.80 o 
   2  12   4      106.06      134.50     16.37 o 
   4  12   4      264.07      125.56     19.56 o 
   6  12   4      939.65     1024.69     42.02 o 
   8  12   4      513.03      480.75     36.10 o 
  10  12   4      355.65      297.85     37.52 o 
  12  12   4      220.49      254.87     39.96 o 
 -11  13   4      422.11      400.05     50.64 o 
  -9  13   4      663.73      713.04     51.11 o 
  -7  13   4        0.17      -25.17     25.17 o 
  -5  13   4     1023.22     1163.68     44.68 o 
  -3  13   4      885.78      846.68     37.40 o 
  -1  13   4        6.12        9.97     16.61 o 
   1  13   4      200.35      133.15     19.58 o 
   3  13   4       68.89       68.89     17.20 o 
   5  13   4      714.38      640.84     34.58 o 
   7  13   4      439.76      456.07     34.88 o 
   9  13   4       45.57       46.64     29.87 o 
  11  13   4      375.01      305.68     49.57 o 
 -10  14   4      730.46      672.19     57.53 o 
  -8  14   4      148.10      140.50     46.82 o 
  -6  14   4      402.51      438.97     36.81 o 
  -4  14   4       81.98       62.44     22.06 o 
  -2  14   4       40.19       76.31     21.46 o 
   0  14   4      305.24      327.47     28.45 o 
   2  14   4      335.25      352.01     27.72 o 
   4  14   4       35.19       19.33     19.91 o 
   6  14   4     1757.21     1790.63     72.90 o 
   8  14   4       44.90       79.25     27.83 o 
  10  14   4     1394.52     1479.24     69.89 o 
  -9  15   4      214.25      183.81     47.33 o 
  -7  15   4       40.01       50.37     36.45 o 
  -5  15   4        2.23       -9.35     26.42 o 
  -3  15   4       33.31       45.43     24.67 o 
  -1  15   4        1.39       -5.62     22.53 o 
   1  15   4        2.85        4.33     21.61 o 
   3  15   4       47.61       15.62     24.16 o 
   5  15   4     1349.40     1281.38     50.95 o 
   7  15   4      531.44      485.31     40.97 o 
   9  15   4      235.11      222.92     37.79 o 
  -8  16   4       39.47        9.23     45.05 o 
  -6  16   4        1.27       30.58     39.91 o 
  -4  16   4       51.99       41.51     31.63 o 
  -2  16   4       36.38       12.95     32.26 o 
   0  16   4        4.31       13.22     27.12 o 
   2  16   4      417.05      379.18     38.74 o 
   4  16   4     2181.70     2356.08     74.86 o 
   6  16   4     2582.20     2753.57     83.05 o 
   8  16   4     1362.03     1365.78     65.74 o 
  -5  17   4        2.06      -20.83     44.19 o 
  -3  17   4      999.45     1106.56     65.83 o 
  -1  17   4      292.55      252.13     43.67 o 
   1  17   4      189.90      239.96     41.11 o 
   3  17   4       21.56       -2.44     31.38 o 
   5  17   4      146.80      151.44     38.24 o 
   0   1   5     2960.40     3042.16     20.24 o 
  -1   2   5      377.30      540.59      9.33 o 
   1   2   5      978.56      976.25     10.35 o 
  -2   3   5     2804.32     2958.63     33.47 o 
   0   3   5      138.90      114.40      5.40 o 
   2   3   5      159.11      144.80      5.51 o 
  -3   4   5        8.96       36.45      4.31 o 
  -1   4   5    12579.39    11839.31     81.03 o 
   1   4   5        1.33       39.75      3.95 o 
   3   4   5     2445.21     2483.22     24.70 o 
  -4   5   5       13.00       19.13      5.32 o 
  -2   5   5     9890.73    10481.45     76.07 o 
   0   5   5      197.12      216.53      8.54 o 
   2   5   5     1615.02     1520.55     19.80 o 
   4   5   5     2718.32     2316.09     33.18 o 
  -5   6   5       17.70       15.53      6.44 o 
  -3   6   5     2893.20     2744.56     51.53 o 
  -1   6   5     3351.11     3508.77     37.63 o 
   1   6   5     2945.28     2853.61     28.23 o 
   3   6   5     5540.48     5930.77     51.06 o 
   5   6   5     4286.60     4280.68     41.12 o 
  -6   7   5       10.27        3.43      7.81 o 
  -4   7   5     1647.10     1901.14     26.29 o 
  -2   7   5     1775.77     1965.32     25.57 o 
   0   7   5     3009.72     3398.42     33.11 o 
   2   7   5       59.37       28.27      6.34 o 
   4   7   5     2254.36     2477.30     29.88 o 
   6   7   5      193.95       98.75      9.88 o 
  -7   8   5      780.30      765.08     26.26 o 
  -5   8   5       33.08        8.91      7.76 o 
  -3   8   5      281.87      285.04     12.16 o 
  -1   8   5      518.15      719.80     18.72 o 
   1   8   5      252.69      249.87     12.35 o 
   3   8   5       47.93       63.69      8.50 o 
   5   8   5     1023.42     1086.07     22.57 o 
   7   8   5      904.78      961.07     24.91 o 
  -8   9   5      459.18      427.89     25.68 o 
  -6   9   5     5679.27     5755.86     67.37 o 
  -4   9   5       18.76       24.49      9.53 o 
  -2   9   5        1.97       -6.75      7.63 o 
   0   9   5      650.95      758.95     18.55 o 
   2   9   5     2926.02     3064.46     55.41 o 
   4   9   5     2145.12     2133.88     36.50 o 
   6   9   5      238.18      189.83     16.68 o 
   8   9   5     1687.29     1538.94     43.40 o 
  -9  10   5      671.75      641.10     41.60 o 
  -7  10   5      378.91      326.97     23.79 o 
  -5  10   5      114.96       76.16     13.66 o 
  -3  10   5      243.35      259.06     16.89 o 
  -1  10   5     6189.23     6050.34     63.95 o 
   1  10   5     2871.09     2518.78     39.30 o 
   3  10   5     1563.88     1858.93     33.17 o 
   5  10   5       22.29       12.28     11.57 o 
   7  10   5     1861.66     1786.39     42.76 o 
   9  10   5     1524.35     1502.70     48.52 o 
 -10  11   5       30.33        0.39     24.90 o 
  -8  11   5       80.67       54.79     20.72 o 
  -6  11   5     3073.14     3238.86     67.82 o 
  -4  11   5      397.07      296.83     22.95 o 
  -2  11   5     2452.77     2353.43     41.77 o 
   0  11   5       11.66       23.05     11.79 o 
   2  11   5       14.60       34.39     11.21 o 
   4  11   5       22.11       17.12     12.83 o 
   6  11   5       14.26       10.37     15.45 o 
   8  11   5     1682.50     1546.14     46.56 o 
  10  11   5        5.08       43.13     28.19 o 
 -11  12   5        0.99      -33.78     33.78 o 
  -9  12   5      164.94      152.30     33.24 o 
  -7  12   5      306.16      219.39     27.29 o 
  -5  12   5      771.90      744.64     33.79 o 
  -3  12   5      230.82      184.48     19.56 o 
  -1  12   5      789.67      750.03     27.57 o 
   1  12   5       52.90        8.48     13.20 o 
   3  12   5       45.99       30.53     14.35 o 
   5  12   5      818.55      662.39     32.19 o 
   7  12   5      489.13      501.75     33.37 o 
   9  12   5      918.45      909.97     51.92 o 
  11  12   5       19.72       16.66     31.74 o 
 -12  13   5      360.57      220.92     48.66 o 
 -10  13   5      174.42      109.08     39.54 o 
  -8  13   5      269.95      269.82     36.92 o 
  -6  13   5      457.89      464.46     32.98 o 
  -4  13   5      197.00      112.50     21.04 o 
  -2  13   5      210.64      211.31     23.23 o 
   0  13   5       19.00        4.61     16.34 o 
   2  13   5     1060.45     1031.32     37.37 o 
   4  13   5       68.23       63.88     19.20 o 
   6  13   5      217.42      160.82     25.44 o 
   8  13   5        1.24        7.20     26.49 o 
  10  13   5      203.86      277.79     42.12 o 
  12  13   5       37.62       -0.64     37.60 o 
 -11  14   5      549.39      629.65     61.20 o 
  -9  14   5       67.04       24.79     35.81 o 
  -7  14   5      180.88      163.43     32.97 o 
  -5  14   5       14.78      -24.55     24.55 o 
  -3  14   5        0.15        7.56     20.28 o 
  -1  14   5     1392.65     1393.71     46.08 o 
   1  14   5      382.46      400.35     28.61 o 
   3  14   5       61.64       42.75     21.85 o 
   5  14   5       97.22      100.96     24.30 o 
   7  14   5      134.61      102.35     26.65 o 
   9  14   5       10.76       23.55     30.20 o 
  11  14   5        3.75       24.12     38.73 o 
  -8  15   5      565.46      605.37     52.10 o 
  -6  15   5      373.44      342.85     39.34 o 
  -4  15   5      185.05      173.19     30.51 o 
  -2  15   5      488.83      496.30     36.06 o 
   0  15   5        1.92      -10.01     22.33 o 
   2  15   5      864.16      974.47     48.13 o 
   4  15   5       43.19       66.72     27.17 o 
   6  15   5       55.00       99.83     33.34 o 
   8  15   5      765.35      792.34     51.72 o 
  -7  16   5      893.79      849.34     71.59 o 
  -5  16   5      334.75      402.48     46.22 o 
  -3  16   5      328.06      365.29     37.77 o 
  -1  16   5      738.71      739.30     48.32 o 
   1  16   5       23.97      -10.37     28.84 o 
   3  16   5      433.08      374.31     39.84 o 
   5  16   5     1354.12     1355.62     59.35 o 
   7  16   5       76.10       56.87     34.97 o 
  -4  17   5      322.08      321.94     45.39 o 
  -2  17   5       16.16       22.02     35.91 o 
   0  17   5       32.29       36.43     34.12 o 
   2  17   5       21.09      -29.32     32.85 o 
   4  17   5       18.41       41.94     33.26 o 
   1   1   6      569.88      835.17     10.41 o 
   0   2   6       84.94      105.21      5.43 o 
   2   2   6     4722.76     4619.87     39.97 o 
  -1   3   6    13662.61    13659.68     91.25 o 
   1   3   6     8304.13     9085.54     60.56 o 
   3   3   6    16268.81    15872.96    105.52 o 
  -2   4   6     5420.47     5971.59     58.87 o 
   0   4   6       48.47       26.82      4.30 o 
   2   4   6     6653.70     6982.22     53.68 o 
   4   4   6     4714.36     4833.53     41.76 o 
  -3   5   6    29485.12    30248.90    212.86 o 
  -1   5   6     3150.45     3569.31     35.53 o 
   1   5   6    10598.99    10901.29     73.32 o 
   3   5   6       19.15       26.07      4.93 o 
   5   5   6     2237.04     2429.91     29.65 o 
  -4   6   6     1265.73     1336.55     27.27 o 
  -2   6   6     1045.62     1179.68     28.12 o 
   0   6   6     1984.76     2172.07     24.62 o 
   2   6   6      270.30      230.62     11.44 o 
   4   6   6        4.67        7.03      5.58 o 
   6   6   6      245.65      251.53     13.03 o 
  -5   7   6       69.23       68.07      8.63 o 
  -3   7   6       50.62       91.69      7.49 o 
  -1   7   6     2416.36     2392.39     37.39 o 
   1   7   6     1029.23     1197.50     18.27 o 
   3   7   6     5544.16     5023.01     47.45 o 
   5   7   6      229.66      284.75     11.37 o 
   7   7   6      118.59       57.08     11.64 o 
  -6   8   6        0.91       -5.01      9.09 o 
  -4   8   6     1247.30     1163.48     22.82 o 
  -2   8   6       89.09       54.36      8.12 o 
   0   8   6      126.59      156.14      9.13 o 
   2   8   6      448.90      502.10     14.56 o 
   4   8   6      236.88      211.61     11.64 o 
   6   8   6      154.25      141.23     12.53 o 
   8   8   6      882.06      864.54     31.99 o 
  -7   9   6      304.24      225.11     20.24 o 
  -5   9   6       51.74       56.02     11.46 o 
  -3   9   6      714.18      686.38     18.73 o 
  -1   9   6       37.60      109.25     10.05 o 
   1   9   6       46.40      104.22     10.60 o 
   3   9   6     1532.44     1474.42     26.27 o 
   5   9   6     1748.17     1627.74     35.49 o 
   7   9   6      414.55      438.65     22.80 o 
   9   9   6      117.73      113.08     21.17 o 
  -8  10   6      132.07      131.92     21.62 o 
  -6  10   6      197.68      195.21     19.08 o 
  -4  10   6     1160.02     1037.18     28.34 o 
  -2  10   6     1437.33     1381.72     30.07 o 
   0  10   6      539.66      516.58     20.61 o 
   2  10   6      512.07      446.23     18.06 o 
   4  10   6      306.64      259.51     16.38 o 
   6  10   6      174.88      145.56     17.10 o 
   8  10   6      220.46      197.07     24.45 o 
  10  10   6      105.48       88.73     25.14 o 
  -9  11   6        5.09        3.36     22.57 o 
  -7  11   6      947.60      982.98     39.11 o 
  -5  11   6       68.29       65.56     16.09 o 
  -3  11   6      240.11      203.59     18.27 o 
  -1  11   6      281.34      325.15     19.41 o 
   1  11   6       50.04       53.69     12.50 o 
   3  11   6      283.81      441.14     20.06 o 
   5  11   6      326.28      309.44     22.14 o 
   7  11   6       27.38       65.74     18.38 o 
   9  11   6       27.65       13.70     23.32 o 
  11  11   6      498.18      472.82     45.18 o 
 -10  12   6      332.29      340.27     47.67 o 
  -8  12   6      152.67       89.05     30.05 o 
  -6  12   6      403.96      405.65     28.77 o 
  -4  12   6      142.47      111.39     18.87 o 
  -2  12   6      231.36      254.70     21.61 o 
   0  12   6      580.92      582.89     27.87 o 
   2  12   6        2.78        9.88     14.13 o 
   4  12   6      739.59      813.89     32.09 o 
   6  12   6      156.89      154.94     23.18 o 
   8  12   6        2.64       12.18     22.84 o 
  10  12   6      551.58      629.67     48.69 o 
  12  12   6      231.99      301.58     51.19 o 
 -11  13   6       76.58       56.27     40.38 o 
  -9  13   6      133.45      115.20     34.33 o 
  -7  13   6     1587.43     1639.01     58.16 o 
  -5  13   6      254.30      256.72     27.37 o 
  -3  13   6     1546.29     1518.27     45.88 o 
  -1  13   6     1730.08     1591.46     44.95 o 
   1  13   6       77.76      104.68     18.21 o 
   3  13   6      782.47      763.77     35.00 o 
   5  13   6     1228.71     1350.07     45.51 o 
   7  13   6       14.55       27.05     22.87 o 
   9  13   6      455.67      493.93     45.89 o 
  11  13   6     1246.93     1254.96     65.76 o 
 -10  14   6        4.85        3.66     38.85 o 
  -8  14   6       32.04       21.58     31.13 o 
  -6  14   6      293.55      238.03     31.44 o 
  -4  14   6      246.64      186.79     27.52 o 
  -2  14   6      252.44      253.93     27.90 o 
   0  14   6       44.59       40.05     20.03 o 
   2  14   6      614.68      638.30     34.58 o 
   4  14   6       31.08        2.41     22.17 o 
   6  14   6      166.50      186.63     27.51 o 
   8  14   6       58.64       94.83     28.83 o 
  10  14   6       55.53      125.48     40.28 o 
  -9  15   6      147.95      109.76     43.92 o 
  -7  15   6       88.24      112.26     34.15 o 
  -5  15   6     1471.73     1703.95     60.71 o 
  -3  15   6      390.25      386.38     35.31 o 
  -1  15   6      947.47     1204.97     54.23 o 
   1  15   6      136.95      141.92     27.56 o 
   3  15   6      644.28      583.69     39.57 o 
   5  15   6      136.00      180.85     31.81 o 
   7  15   6       28.70       25.72     31.49 o 
   9  15   6        8.98       -8.70     33.06 o 
  -6  16   6      147.45      154.21     39.47 o 
  -4  16   6       26.75       54.40     31.20 o 
  -2  16   6      833.23      863.51     49.94 o 
   0  16   6       20.77       19.43     28.00 o 
   2  16   6        0.00      -10.13     29.14 o 
   4  16   6     1231.66     1186.41     55.40 o 
   6  16   6       80.46      103.31     32.28 o 
  -5  17   6      174.70       26.10     38.45 o 
  -3  17   6     1088.74     1110.41     79.87 o 
  -1  17   6      518.76      364.01     54.09 o 
   1  17   6      742.79      730.26     55.03 o 
   3  17   6     1242.67     1342.39     68.81 o 
   5  17   6        0.05        8.70     33.85 o 
   0   1   7    25257.33    24969.73    139.16 o 
  -1   2   7      884.26      983.46     20.94 o 
   1   2   7      834.81      987.01     11.43 o 
  -2   3   7     7276.06     8190.87     65.15 o 
   0   3   7    27777.38    26823.94    177.52 o 
   2   3   7     1122.17     1095.31     14.15 o 
  -3   4   7     2835.69     2987.30     33.62 o 
  -1   4   7     7566.87     8144.54     59.21 o 
   1   4   7     1410.07     1453.42     23.82 o 
   3   4   7      106.62      148.68      7.22 o 
  -4   5   7      147.60      145.26      9.99 o 
  -2   5   7       17.21       20.43      5.25 o 
   0   5   7      461.66      479.27     11.25 o 
   2   5   7     6651.29     6847.07     55.23 o 
   4   5   7     4038.19     4023.92     42.58 o 
  -5   6   7       18.17       29.74      7.18 o 
  -3   6   7      298.34      231.69     10.73 o 
  -1   6   7     7809.03     8325.47     74.20 o 
   1   6   7     1576.26     1692.91     20.83 o 
   3   6   7     2101.50     1964.33     23.34 o 
   5   6   7     1290.34     1247.76     21.83 o 
  -6   7   7       29.55       28.41      9.42 o 
  -4   7   7      213.62      176.42      9.72 o 
  -2   7   7      448.19      440.94     15.47 o 
   0   7   7     1635.84     1734.39     23.60 o 
   2   7   7      712.76      555.17     15.71 o 
   4   7   7       39.39       72.98      7.91 o 
   6   7   7       11.55       23.13      9.36 o 
  -7   8   7      790.56      878.16     28.40 o 
  -5   8   7     2111.11     1943.24     30.95 o 
  -3   8   7       45.97       71.00      8.42 o 
  -1   8   7     4183.71     4748.02     51.10 o 
   1   8   7     1338.13     1214.84     26.42 o 
   3   8   7    15115.41    14939.53    111.66 o 
   5   8   7     3828.76     3638.38     43.79 o 
   7   8   7     1436.83     1322.39     34.81 o 
  -8   9   7      882.93      922.83     34.97 o 
  -6   9   7     2701.05     2769.79     45.45 o 
  -4   9   7        5.42       10.13      9.55 o 
  -2   9   7      384.77      388.94     15.56 o 
   0   9   7      502.09      466.84     16.35 o 
   2   9   7      922.88      910.27     21.99 o 
   4   9   7     1142.16     1186.37     25.31 o 
   6   9   7      912.17      916.72     27.69 o 
   8   9   7        0.39       -0.57     15.04 o 
  -9  10   7      241.09      205.49     25.48 o 
  -7  10   7        0.72      -15.63     15.63 o 
  -5  10   7     9097.97     8982.72     90.48 o 
  -3  10   7     1365.76     1268.35     29.71 o 
  -1  10   7    10551.43    10351.14     94.72 o 
   1  10   7     5639.61     5372.22     63.06 o 
   3  10   7       20.36       64.33     11.97 o 
   5  10   7       28.18       38.03     13.57 o 
   7  10   7      409.32      293.55     25.04 o 
   9  10   7      918.45      873.85     48.31 o 
 -10  11   7      180.11      214.79     33.40 o 
  -8  11   7      274.96      338.15     29.39 o 
  -6  11   7      760.34      776.03     33.19 o 
  -4  11   7     3820.31     3885.71     61.39 o 
  -2  11   7      534.27      544.91     23.41 o 
   0  11   7     3041.75     2891.58     51.25 o 
   2  11   7     1621.72     1536.77     35.13 o 
   4  11   7     2047.56     2239.66     43.29 o 
   6  11   7     1230.74     1183.87     38.39 o 
   8  11   7      638.38      657.57     37.11 o 
  10  11   7       35.26       34.46     26.59 o 
 -11  12   7        0.19      -34.22     34.22 o 
  -9  12   7      626.14      686.91     43.71 o 
  -7  12   7        7.45      -19.05     19.05 o 
  -5  12   7     2052.36     2119.40     51.78 o 
  -3  12   7       27.16       15.83     15.75 o 
  -1  12   7      467.98      453.61     23.71 o 
   1  12   7        3.17        0.44     12.85 o 
   3  12   7     1530.49     1525.29     40.42 o 
   5  12   7      658.08      693.37     31.09 o 
   7  12   7       26.95       54.77     21.95 o 
   9  12   7     1224.60     1365.00     61.09 o 
  11  12   7      126.49      106.90     39.27 o 
 -10  13   7      902.49      907.41     58.70 o 
  -8  13   7      416.06      382.49     37.63 o 
  -6  13   7      746.67      640.66     36.50 o 
  -4  13   7      300.27      288.62     26.11 o 
  -2  13   7      120.29      102.82     20.27 o 
   0  13   7       92.28       59.87     18.64 o 
   2  13   7      339.19      362.07     25.91 o 
   4  13   7      317.89      391.23     29.59 o 
   6  13   7      245.77      251.57     25.91 o 
   8  13   7        3.50       18.51     26.28 o 
  10  13   7      205.58      283.75     43.34 o 
  -9  14   7       55.50       48.51     34.87 o 
  -7  14   7      277.00      248.82     35.89 o 
  -5  14   7     1338.52     1452.34     55.06 o 
  -3  14   7       26.18       42.37     22.07 o 
  -1  14   7      314.60      319.05     28.91 o 
   1  14   7      205.56      204.01     25.76 o 
   3  14   7      813.20      903.79     40.51 o 
   5  14   7      227.71      281.80     30.91 o 
   7  14   7       29.34       20.12     25.73 o 
   9  14   7      404.14      298.53     44.27 o 
  -8  15   7       95.64       59.13     37.46 o 
  -6  15   7      408.51      466.00     41.02 o 
  -4  15   7      533.16      478.72     38.31 o 
  -2  15   7     1451.88     1622.37     57.56 o 
   0  15   7      208.20      160.84     27.69 o 
   2  15   7       84.94       96.55     27.69 o 
   4  15   7     1142.54     1194.12     50.63 o 
   6  15   7       12.32       13.98     28.75 o 
   8  15   7      413.55      351.99     42.76 o 
  -7  16   7      105.00      105.81     43.69 o 
  -5  16   7        1.55       14.50     31.22 o 
  -3  16   7      164.38      214.67     33.18 o 
  -1  16   7      150.90      122.88     30.27 o 
   1  16   7        0.04        7.78     30.63 o 
   3  16   7        4.04       28.39     28.15 o 
   5  16   7      859.43      908.99     51.22 o 
   7  16   7        0.42      -33.99     33.99 o 
  -4  17   7       20.50       51.58     33.47 o 
  -2  17   7      595.31      581.94     49.83 o 
   0  17   7      686.97      720.41     54.08 o 
   2  17   7        1.08        4.79     35.61 o 
   4  17   7        4.18      -35.10     35.62 o 
   0   0   8    36348.30    32687.93    382.70 o 
   1   1   8     1732.99     1765.97     50.56 o 
   0   2   8     4128.16     4237.51     33.38 o 
   2   2   8      532.75      693.64     15.66 o 
  -1   3   8     1374.33     1159.74     20.39 o 
   1   3   8     2304.77     2356.40     21.64 o 
   3   3   8       46.10       29.06      5.42 o 
  -2   4   8     3740.16     4462.47     39.74 o 
   0   4   8    15965.22    15864.73    113.16 o 
   2   4   8     8127.28     7599.09     55.84 o 
   4   4   8     6580.51     7476.45     59.62 o 
  -3   5   8        0.71       19.36      7.05 o 
  -1   5   8      464.38      445.45     11.76 o 
   1   5   8     1393.42     1563.60     31.88 o 
   3   5   8       30.20       26.23      5.62 o 
   5   5   8     1090.89     1307.96     33.08 o 
  -4   6   8     5657.87     5730.52     54.24 o 
  -2   6   8      521.27      474.96     15.09 o 
   0   6   8      210.51      253.26     11.53 o 
   2   6   8      630.78      752.62     15.34 o 
   4   6   8      138.21      210.70     11.50 o 
   6   6   8     1654.12     1676.55     39.47 o 
  -5   7   8      388.72      354.25     17.86 o 
  -3   7   8        6.79        7.64      6.75 o 
  -1   7   8     2251.25     2280.24     32.47 o 
   1   7   8     3490.76     3609.81     39.02 o 
   3   7   8      840.40      784.59     16.85 o 
   5   7   8        2.57       22.85      8.39 o 
   7   7   8     2082.13     2038.28     38.90 o 
  -6   8   8      638.50      644.37     22.63 o 
  -4   8   8      207.60      215.52     11.31 o 
  -2   8   8     6072.40     5881.71     54.13 o 
   0   8   8     1345.19     1236.10     27.88 o 
   2   8   8    47241.24    46592.40    352.86 o 
   4   8   8     3450.15     3694.03     40.81 o 
   6   8   8    21914.27    21186.34    181.20 o 
   8   8   8      477.16      469.82     24.47 o 
  -7   9   8     1234.01     1248.98     36.57 o 
  -5   9   8       46.80       32.37     10.73 o 
  -3   9   8       15.83       10.78      8.56 o 
  -1   9   8     1532.49     1513.06     29.27 o 
   1   9   8     1645.50     1537.02     26.70 o 
   3   9   8      188.66      209.70     14.70 o 
   5   9   8      499.46      461.96     18.05 o 
   7   9   8     1216.10     1200.30     35.60 o 
   9   9   8      456.45      390.06     28.28 o 
  -8  10   8      213.20      187.95     22.69 o 
  -6  10   8     6240.63     6247.72     80.97 o 
  -4  10   8       61.10       55.71     13.79 o 
  -2  10   8     2838.50     2750.74     43.15 o 
   0  10   8     2145.69     1999.84     37.66 o 
   2  10   8       86.64       40.12     11.28 o 
   4  10   8      764.20      703.07     24.13 o 
   6  10   8      292.38      282.28     22.92 o 
   8  10   8      576.40      479.22     30.73 o 
  10  10   8      725.48      664.35     43.00 o 
  -9  11   8      117.97      102.42     25.34 o 
  -7  11   8       58.00       66.31     20.33 o 
  -5  11   8     1185.80     1211.59     37.44 o 
  -3  11   8        9.39        8.41     13.76 o 
  -1  11   8      949.46      913.42     28.12 o 
   1  11   8      276.98      269.76     18.98 o 
   3  11   8       93.96      113.80     16.06 o 
   5  11   8       89.54       85.78     16.96 o 
   7  11   8        5.22       18.00     17.84 o 
   9  11   8       60.54       45.72     24.90 o 
  11  11   8        3.69       -9.66     29.35 o 
 -10  12   8     1240.97     1436.21     70.78 o 
  -8  12   8     1386.26     1255.29     55.37 o 
  -6  12   8      354.62      278.60     26.78 o 
  -4  12   8        0.10       -7.94     15.95 o 
  -2  12   8      157.16      144.84     21.14 o 
   0  12   8        2.44       -9.90     13.84 o 
   2  12   8     4728.29     4968.39     69.64 o 
   4  12   8      132.51      111.63     18.66 o 
   6  12   8      402.74      310.55     28.82 o 
   8  12   8      586.46      712.74     41.83 o 
  10  12   8     1223.41     1338.38     67.07 o 
  12  12   8      170.69      225.68     47.61 o 
 -11  13   8       16.57       27.28     36.78 o 
  -9  13   8      344.57      311.73     39.80 o 
  -7  13   8      148.58      125.55     29.58 o 
  -5  13   8      108.48       82.43     22.04 o 
  -3  13   8       97.93       86.09     20.62 o 
  -1  13   8      257.80      229.49     23.90 o 
   1  13   8      325.47      260.82     25.09 o 
   3  13   8      337.32      340.91     26.20 o 
   5  13   8      114.48      167.31     24.75 o 
   7  13   8     1071.95     1052.63     48.15 o 
   9  13   8      386.81      458.36     45.59 o 
  11  13   8        0.01      -15.49     38.20 o 
 -10  14   8     1939.26     2239.45     98.76 o 
  -8  14   8      178.48      212.10     39.01 o 
  -6  14   8     1372.62     1384.01     51.38 o 
  -4  14   8      188.31      180.46     27.87 o 
  -2  14   8       21.43       48.83     21.43 o 
   0  14   8      261.72      209.64     26.59 o 
   2  14   8     2652.62     2783.33     67.48 o 
   4  14   8      417.11      398.67     31.30 o 
   6  14   8      775.95      837.66     56.42 o 
   8  14   8       88.80       52.91     32.61 o 
  10  14   8      391.86      284.98     49.00 o 
  -9  15   8        0.03      -35.37     43.96 o 
  -7  15   8       69.26       62.30     34.39 o 
  -5  15   8       77.67      104.84     28.37 o 
  -3  15   8      109.88      150.68     29.11 o 
  -1  15   8      299.16      369.45     33.45 o 
   1  15   8      292.99      259.56     31.01 o 
   3  15   8       54.58       77.79     25.70 o 
   5  15   8      696.20      733.67     44.82 o 
   7  15   8      108.71      132.70     35.02 o 
   9  15   8        0.40      -44.95     44.95 o 
  -6  16   8      117.52      107.46     35.79 o 
  -4  16   8      200.57      186.98     34.11 o 
  -2  16   8      243.16      171.16     32.82 o 
   0  16   8      716.56      858.83     48.40 o 
   2  16   8       85.15      111.75     35.53 o 
   4  16   8     1022.97     1103.05     54.41 o 
   6  16   8       52.68       83.33     34.97 o 
  -3  17   8       30.05       18.87     31.58 o 
  -1  17   8        0.47       -3.51     33.49 o 
   1  17   8       98.45       92.81     37.55 o 
   3  17   8        0.03        0.40     37.48 o 
   0   1   9     8403.62     7847.46     55.31 o 
  -1   2   9     1844.98     2225.55     23.96 o 
   1   2   9      142.93      137.94      5.75 o 
  -2   3   9     6839.61     7162.64     59.21 o 
   0   3   9     6083.69     6034.55     62.36 o 
   2   3   9    11481.76    11813.84     84.66 o 
  -3   4   9      677.93      641.69     15.43 o 
  -1   4   9      344.85      452.25     12.36 o 
   1   4   9      837.60      697.85     13.65 o 
   3   4   9      619.14      743.10     16.88 o 
  -4   5   9      560.02      481.77     14.48 o 
  -2   5   9     6718.77     7090.06     59.99 o 
   0   5   9     7449.84     7613.24     62.99 o 
   2   5   9        7.67       17.75      4.98 o 
   4   5   9     1138.24     1206.81     28.41 o 
  -5   6   9     1113.15     1055.33     28.13 o 
  -3   6   9     6474.87     7248.34     67.35 o 
  -1   6   9     1032.61     1150.33     21.58 o 
   1   6   9      188.65      237.17      9.70 o 
   3   6   9       99.82      140.30      8.42 o 
   5   6   9    10968.57    11438.55    125.71 o 
  -6   7   9        8.35       16.95      9.72 o 
  -4   7   9        0.47       22.79      7.23 o 
  -2   7   9      919.27     1009.81     24.19 o 
   0   7   9     2921.72     3165.00     40.71 o 
   2   7   9      270.07      223.78     11.35 o 
   4   7   9      876.18      839.81     19.32 o 
   6   7   9     1157.59     1006.67     26.21 o 
  -7   8   9     5136.55     5095.63     69.03 o 
  -5   8   9      451.76      387.10     16.34 o 
  -3   8   9      158.06      162.21     10.59 o 
  -1   8   9     2334.24     2254.56     29.59 o 
   1   8   9       16.84       47.05      8.16 o 
   3   8   9     1781.67     1710.51     28.90 o 
   5   8   9       81.73       77.04     11.41 o 
   7   8   9      124.97      103.60     15.84 o 
  -8   9   9       47.71       51.97     16.90 o 
  -6   9   9     2725.11     2584.08     42.98 o 
  -4   9   9      201.38      184.69     13.75 o 
  -2   9   9      211.14      199.29     12.33 o 
   0   9   9      682.67      706.52     22.17 o 
   2   9   9     2905.17     2754.89     38.95 o 
   4   9   9       23.16        9.84      9.16 o 
   6   9   9      892.41      972.14     33.87 o 
   8   9   9       42.45       28.45     17.92 o 
  -9  10   9      890.16      883.86     42.11 o 
  -7  10   9       29.89       58.49     18.62 o 
  -5  10   9     3941.14     3961.93     64.71 o 
  -3  10   9     1357.73     1295.64     30.52 o 
  -1  10   9     5940.01     5893.18     64.94 o 
   1  10   9     2252.63     2198.07     42.25 o 
   3  10   9      245.39      151.55     15.12 o 
   5  10   9        7.16        9.31     12.65 o 
   7  10   9      108.41       76.70     20.20 o 
   9  10   9      322.92      251.98     28.62 o 
 -10  11   9      153.22      124.50     32.02 o 
  -8  11   9      429.11      463.26     33.59 o 
  -6  11   9      639.58      678.13     30.21 o 
  -4  11   9     2614.17     2609.68     75.59 o 
  -2  11   9     1023.17     1072.13     31.46 o 
   0  11   9      258.47      282.68     19.77 o 
   2  11   9      424.82      442.23     21.04 o 
   4  11   9     1141.95     1100.36     33.03 o 
   6  11   9       56.35       50.71     18.52 o 
   8  11   9     2217.70     2009.59     61.31 o 
  10  11   9      597.42      575.50     45.18 o 
 -11  12   9      234.01      180.53     40.56 o 
  -9  12   9       77.24       37.70     28.55 o 
  -7  12   9       15.18      -10.91     20.57 o 
  -5  12   9     1179.37     1095.98     44.46 o 
  -3  12   9     2950.41     2768.60     55.41 o 
  -1  12   9      121.39       98.12     17.91 o 
   1  12   9       48.08       52.81     15.54 o 
   3  12   9        0.60        6.41     15.16 o 
   5  12   9      788.02      790.99     38.56 o 
   7  12   9       10.19        3.29     21.77 o 
   9  12   9      288.99      345.17     38.62 o 
  11  12   9      294.50      308.78     51.44 o 
 -10  13   9      855.51      962.01     69.24 o 
  -8  13   9     1413.85     1403.08     61.31 o 
  -6  13   9       55.96       10.07     21.34 o 
  -4  13   9     1340.22     1270.54     43.59 o 
  -2  13   9       78.02       92.09     20.27 o 
   0  13   9      362.01      352.82     27.03 o 
   2  13   9      170.38      146.64     22.90 o 
   4  13   9      197.37      165.31     23.69 o 
   6  13   9     1151.36     1210.87     50.35 o 
   8  13   9      624.41      682.08     47.20 o 
  10  13   9       56.57       44.92     38.49 o 
  -9  14   9       18.90        2.11     33.01 o 
  -7  14   9       34.85      -27.70     28.11 o 
  -5  14   9      222.16      231.31     30.17 o 
  -3  14   9     1684.67     1629.19     51.96 o 
  -1  14   9     1115.99     1120.51     43.33 o 
   1  14   9       17.56       13.33     22.73 o 
   3  14   9      428.13      408.36     30.79 o 
   5  14   9       37.47       42.88     26.11 o 
   7  14   9      173.55      169.23     33.14 o 
   9  14   9      258.21      221.75     47.08 o 
  -8  15   9      661.63      547.05     62.48 o 
  -6  15   9      259.34      290.38     36.19 o 
  -4  15   9      217.17      272.48     33.03 o 
  -2  15   9      789.25      839.07     49.56 o 
   0  15   9      136.54       96.31     26.77 o 
   2  15   9       19.80       77.29     27.89 o 
   4  15   9      483.37      468.86     36.76 o 
   6  15   9        2.07      -27.05     28.20 o 
   8  15   9      553.15      553.17     51.14 o 
  -5  16   9      246.71      245.40     39.10 o 
  -3  16   9      347.56      359.28     37.98 o 
  -1  16   9      437.65      499.96     40.82 o 
   1  16   9      398.24      384.37     39.49 o 
   3  16   9      158.58      178.08     47.43 o 
   5  16   9      136.45      153.04     36.78 o 
  -2  17   9      309.45      300.33     39.20 o 
   0  17   9      591.31      728.03     55.98 o 
   2  17   9      140.14      108.06     39.85 o 
   1   1  10       13.07       13.36      3.94 o 
   0   2  10       55.88       77.56      5.76 o 
   2   2  10      561.30      508.35     11.83 o 
  -1   3  10    14089.12    15549.97    132.90 o 
   1   3  10    24089.39    25751.80    183.31 o 
   3   3  10      638.89      801.15     21.09 o 
  -2   4  10     1151.45     1391.78     31.95 o 
   0   4  10       58.56       59.24      6.59 o 
   2   4  10      531.70      682.27     15.15 o 
   4   4  10      253.20      272.77     11.01 o 
  -3   5  10    12465.68    13484.58    104.49 o 
  -1   5  10     2527.38     2762.78     32.35 o 
   1   5  10      636.29      868.09     15.69 o 
   3   5  10     2653.67     2858.41     31.89 o 
   5   5  10     3616.60     3922.61     48.32 o 
  -4   6  10      775.25      649.73     22.44 o 
  -2   6  10      292.08      322.03     13.16 o 
   0   6  10      214.68      290.01     10.89 o 
   2   6  10       40.62       44.33      6.31 o 
   4   6  10     2338.42     2362.20     37.48 o 
   6   6  10      121.33       82.10     10.87 o 
  -5   7  10        0.00       10.67      8.30 o 
  -3   7  10      287.60      330.45     16.73 o 
  -1   7  10     3394.91     3211.82     49.29 o 
   1   7  10      267.46      259.73     11.69 o 
   3   7  10     1475.03     1438.84     27.28 o 
   5   7  10     2105.04     1953.54     33.16 o 
   7   7  10      542.55      454.16     20.84 o 
  -6   8  10     2120.05     2081.23     37.45 o 
  -4   8  10       95.56       61.91      8.78 o 
  -2   8  10       21.52       20.03      9.60 o 
   0   8  10       12.36       23.06      7.88 o 
   2   8  10      828.85      736.17     27.68 o 
   4   8  10      296.67      288.60     15.21 o 
   6   8  10      161.46      166.94     16.08 o 
   8   8  10      573.49      571.18     28.10 o 
  -7   9  10     2000.07     2135.86     46.48 o 
  -5   9  10     1942.03     1847.04     37.04 o 
  -3   9  10      294.40      275.80     14.05 o 
  -1   9  10     1840.27     1692.19     32.44 o 
   1   9  10     3790.70     3854.63     48.21 o 
   3   9  10     2588.05     2361.09     38.88 o 
   5   9  10     3804.10     3890.89     58.21 o 
   7   9  10     1198.83     1208.94     39.43 o 
   9   9  10      269.35      210.75     24.63 o 
  -8  10  10       10.12      -17.35     18.09 o 
  -6  10  10       87.65      112.42     17.46 o 
  -4  10  10        1.38       -0.66     12.71 o 
  -2  10  10     1262.99     1294.15     32.49 o 
   0  10  10        1.40       22.62     11.23 o 
   2  10  10      321.24      315.46     18.56 o 
   4  10  10      453.02      426.23     21.22 o 
   6  10  10       10.26        9.33     16.09 o 
   8  10  10      628.87      636.97     36.26 o 
  10  10  10        3.32        6.10     24.35 o 
  -9  11  10      259.31      272.54     34.46 o 
  -7  11  10       45.59       15.66     19.82 o 
  -5  11  10      281.68      190.22     21.46 o 
  -3  11  10      122.73       72.81     15.97 o 
  -1  11  10      360.78      423.11     22.47 o 
   1  11  10     1001.02     1104.67     31.47 o 
   3  11  10       21.38       31.32     13.97 o 
   5  11  10      870.94      877.07     33.64 o 
   7  11  10      378.57      443.69     32.51 o 
   9  11  10      952.01      966.42     56.17 o 
  11  11  10       67.46       70.29     35.75 o 
 -10  12  10       15.95        6.52     30.81 o 
  -8  12  10       12.09        0.24     21.98 o 
  -6  12  10      420.77      390.71     28.79 o 
  -4  12  10      869.00      977.68     36.78 o 
  -2  12  10       44.55       17.77     16.59 o 
   0  12  10      210.66      153.74     19.25 o 
   2  12  10       75.29       35.22     17.24 o 
   4  12  10       47.25       26.92     16.08 o 
   6  12  10        0.27      -19.66     19.66 o 
   8  12  10        0.48       16.34     26.59 o 
  10  12  10        1.93        9.53     30.43 o 
  12  12  10        6.75        6.94     39.83 o 
 -11  13  10       35.60        9.69     34.76 o 
  -9  13  10       82.08       99.14     35.14 o 
  -7  13  10     7517.90     7434.21    127.78 o 
  -5  13  10      225.14      165.37     24.80 o 
  -3  13  10     1465.62     1333.24     45.43 o 
  -1  13  10     2575.05     2465.89     58.57 o 
   1  13  10      288.90      181.28     23.23 o 
   3  13  10      983.34      941.13     35.21 o 
   5  13  10      257.65      322.69     29.79 o 
   7  13  10        1.50       10.63     30.61 o 
   9  13  10      654.11      802.34     62.98 o 
  11  13  10      178.71      201.53     48.58 o 
 -10  14  10       59.96     -130.85    130.85 o 
  -8  14  10      922.05      948.79     68.13 o 
  -6  14  10        3.42      -25.62     25.62 o 
  -4  14  10       52.18       23.16     23.28 o 
  -2  14  10       12.05       18.38     21.82 o 
   0  14  10        0.68       12.63     21.48 o 
   2  14  10       15.48       22.98     22.48 o 
   4  14  10       14.33       21.05     21.99 o 
   6  14  10       78.21       92.87     29.06 o 
   8  14  10       11.10       51.76     35.14 o 
  -7  15  10        1.76       29.60     34.14 o 
  -5  15  10      789.20      816.22     45.38 o 
  -3  15  10      783.92      811.48     53.27 o 
  -1  15  10       23.36       66.83     26.80 o 
   1  15  10        6.15        1.81     24.32 o 
   3  15  10     1437.36     1629.26     59.70 o 
   5  15  10      371.72      441.65     39.90 o 
   7  15  10       26.04       20.00     33.15 o 
  -6  16  10       90.53       63.98     36.39 o 
  -4  16  10      250.13      250.27     35.65 o 
  -2  16  10       90.65       72.04     30.00 o 
   0  16  10        3.30       29.61     27.42 o 
   2  16  10      245.82      283.26     38.24 o 
   4  16  10        9.85       -5.70     34.42 o 
   6  16  10      143.82       94.81     38.43 o 
  -1  17  10        4.55        9.77     31.31 o 
   1  17  10      357.73      348.22     46.90 o 
   0   1  11     2755.86     2405.78     22.97 o 
  -1   2  11       87.81       58.72      6.00 o 
   1   2  11      334.56      346.98      8.56 o 
  -2   3  11     2973.87     3227.55     41.52 o 
   0   3  11     2250.21     2452.32     29.14 o 
   2   3  11     4163.55     4382.07     56.28 o 
  -3   4  11      215.69      285.17     13.63 o 
  -1   4  11     3881.89     4274.75     47.01 o 
   1   4  11      410.48      558.88     12.33 o 
   3   4  11     1008.52     1144.64     22.45 o 
  -4   5  11      219.00      275.71     13.74 o 
  -2   5  11      125.70      122.90      9.31 o 
   0   5  11     1583.18     1681.63     34.58 o 
   2   5  11      147.05       97.78      7.89 o 
   4   5  11     1079.76     1305.79     24.72 o 
  -5   6  11       30.23       29.05      8.71 o 
  -3   6  11     6342.98     6757.75     68.82 o 
  -1   6  11       11.68       15.51      7.75 o 
   1   6  11     1157.30     1298.94     22.30 o 
   3   6  11      510.18      546.77     15.25 o 
   5   6  11     5023.80     4968.22     53.16 o 
  -6   7  11        0.46        8.51      9.86 o 
  -4   7  11      652.80      734.33     23.07 o 
  -2   7  11     2928.53     3152.20     42.27 o 
   0   7  11     2013.62     2353.20     31.40 o 
   2   7  11       46.58       29.64      7.42 o 
   4   7  11      162.12      169.98     12.72 o 
   6   7  11     1088.71     1020.84     26.92 o 
  -7   8  11     3491.73     3480.55     54.42 o 
  -5   8  11       49.35       42.62      9.83 o 
  -3   8  11      419.00      522.91     22.87 o 
  -1   8  11       25.38       14.45      8.83 o 
   1   8  11     3291.65     3241.44     44.87 o 
   3   8  11        2.44        8.38      8.36 o 
   5   8  11     1755.40     1552.20     35.12 o 
   7   8  11      322.68      251.24     21.08 o 
  -8   9  11      472.39      366.95     27.92 o 
  -6   9  11     7012.78     6907.52     97.69 o 
  -4   9  11        0.44        4.57      9.66 o 
  -2   9  11      330.18      343.88     15.56 o 
   0   9  11      203.31      216.71     13.68 o 
   2   9  11      700.28      578.89     20.76 o 
   4   9  11      257.25      197.95     17.66 o 
   6   9  11      445.76      388.79     24.40 o 
   8   9  11       80.77       53.27     19.03 o 
  -9  10  11      155.06      126.25     25.69 o 
  -7  10  11       16.56       48.68     18.78 o 
  -5  10  11     4397.10     4180.98     66.30 o 
  -3  10  11     3687.48     3643.72     56.44 o 
  -1  10  11     7083.26     6992.88     89.62 o 
   1  10  11     2622.36     2599.49     46.65 o 
   3  10  11      979.24      928.72     26.56 o 
   5  10  11        1.12        1.09     15.12 o 
   7  10  11      194.40      188.55     23.74 o 
   9  10  11      936.86      938.43     45.29 o 
 -10  11  11        6.75      -29.07     29.07 o 
  -8  11  11       39.57       66.93     24.26 o 
  -6  11  11      837.98      835.16     36.84 o 
  -4  11  11     2678.57     2763.17     75.31 o 
  -2  11  11     1737.35     1881.87     46.74 o 
   0  11  11      127.64       93.57     15.96 o 
   2  11  11      156.49      151.73     17.42 o 
   4  11  11      117.50       65.78     14.90 o 
   6  11  11      467.39      466.01     33.80 o 
   8  11  11     2286.58     2210.06     73.27 o 
  10  11  11      111.29      170.01     33.92 o 
 -11  12  11        3.03       -3.73     35.33 o 
  -9  12  11      307.83      235.19     35.10 o 
  -7  12  11      220.33      230.52     28.84 o 
  -5  12  11      775.10      833.90     49.49 o 
  -3  12  11     4888.57     4950.11     77.83 o 
  -1  12  11      189.33      197.54     22.06 o 
   1  12  11     2222.59     2046.40     48.97 o 
   3  12  11      584.43      525.56     29.44 o 
   5  12  11       11.47        8.33     18.33 o 
   7  12  11        1.70       -0.36     24.92 o 
   9  12  11      357.27      530.61     44.61 o 
  11  12  11      114.13      131.46     42.57 o 
 -10  13  11      107.73      105.43     34.53 o 
  -8  13  11      291.92      230.40     34.93 o 
  -6  13  11     2205.42     2230.98     57.97 o 
  -4  13  11      356.79      349.91     28.99 o 
  -2  13  11       70.56       60.01     20.08 o 
   0  13  11      168.37      154.67     22.24 o 
   2  13  11       40.48       65.95     21.14 o 
   4  13  11     1270.63     1195.34     39.52 o 
   6  13  11     1742.55     1799.56     65.07 o 
   8  13  11       97.77       97.14     38.81 o 
  10  13  11      455.13      342.75     56.43 o 
  -9  14  11       61.21       83.53     42.28 o 
  -7  14  11      416.20      389.35     40.00 o 
  -5  14  11        1.09      -21.61     21.61 o 
  -3  14  11        0.74      -21.36     21.36 o 
  -1  14  11      188.22      183.15     26.44 o 
   1  14  11      305.16      319.85     31.22 o 
   3  14  11       35.95       26.27     23.74 o 
   5  14  11      478.45      512.39     38.95 o 
   7  14  11      514.85      578.71     51.69 o 
   9  14  11      515.63      530.23     66.64 o 
  -8  15  11      601.45      650.91    233.17 o 
  -6  15  11      131.05       63.64     30.57 o 
  -4  15  11     1184.63     1058.10     48.65 o 
  -2  15  11       86.94      124.56     29.57 o 
   0  15  11      219.49      231.05     33.44 o 
   2  15  11       70.75        1.74     25.81 o 
   4  15  11      763.68      754.60     59.52 o 
   6  15  11        0.61      -30.36     30.36 o 
  -5  16  11      127.97      134.60     35.58 o 
  -3  16  11      318.26      346.14     38.48 o 
  -1  16  11      292.79      376.41     37.79 o 
   1  16  11       35.05       21.74     29.33 o 
   3  16  11      323.63      374.73     44.07 o 
   5  16  11       55.12       27.47     42.58 o 
   0  17  11      438.79       68.30    122.61 o 
   0   0  12     9058.96     9906.69    141.07 o 
   1   1  12     6828.84     7784.18     56.77 o 
   0   2  12     1252.11     1424.27     20.45 o 
   2   2  12     3371.95     3465.44     39.20 o 
  -1   3  12      199.61      258.67     13.01 o 
   1   3  12      211.33      298.31      8.72 o 
   3   3  12        0.00       19.09      5.84 o 
  -2   4  12     1505.80     1784.28     29.27 o 
   0   4  12     1189.05     1696.59     25.86 o 
   2   4  12      808.32      953.39     19.03 o 
   4   4  12       13.84       -4.22      6.42 o 
  -3   5  12        9.37        9.06      7.53 o 
  -1   5  12     3426.06     3632.81     45.79 o 
   1   5  12     1121.22     1165.85     23.57 o 
   3   5  12      926.18      908.17     18.87 o 
   5   5  12      165.77      181.06     11.79 o 
  -4   6  12     1598.66     1798.76     36.82 o 
  -2   6  12     5552.72     5851.72     62.39 o 
   0   6  12       81.00       87.59      8.74 o 
   2   6  12      925.28      994.69     19.32 o 
   4   6  12       66.42       92.82     10.60 o 
   6   6  12      973.00      976.80     24.64 o 
  -5   7  12       63.41       75.24     11.52 o 
  -3   7  12       57.30       63.48     11.54 o 
  -1   7  12     1406.88     1475.25     31.27 o 
   1   7  12      210.86      186.42     10.45 o 
   3   7  12      897.89      890.87     21.72 o 
   5   7  12      705.40      773.01     23.44 o 
   7   7  12      217.24      237.16     17.43 o 
  -6   8  12      860.53      835.80     28.79 o 
  -4   8  12      562.49      583.04     26.31 o 
  -2   8  12       19.68       35.52     12.13 o 
   0   8  12      389.16      479.26     15.52 o 
   2   8  12     8211.34     8300.25     75.32 o 
   4   8  12     1011.38      932.63     29.77 o 
   6   8  12    10208.55    10139.30    118.41 o 
   8   8  12     2037.52     1835.68     47.81 o 
  -7   9  12       78.78       81.43     18.24 o 
  -5   9  12      100.80      107.87     13.25 o 
  -3   9  12       80.16       76.42     14.46 o 
  -1   9  12      374.20      345.66     15.83 o 
   1   9  12       11.68        9.03      9.92 o 
   3   9  12      414.72      419.06     19.16 o 
   5   9  12      124.92      178.35     19.89 o 
   7   9  12      363.94      388.00     26.18 o 
   9   9  12       96.90       81.84     22.84 o 
  -8  10  12       14.08      -17.73     20.13 o 
  -6  10  12     4565.71     4312.30     73.90 o 
  -4  10  12      167.78      248.09     18.36 o 
  -2  10  12      629.83      471.34     19.56 o 
   0  10  12      137.49      135.57     14.52 o 
   2  10  12      358.10      365.73     20.01 o 
   4  10  12     1224.70     1249.18     38.48 o 
   6  10  12      750.69      740.16     34.65 o 
   8  10  12       96.94       57.30     22.14 o 
  10  10  12       41.22       79.26     27.61 o 
  -9  11  12      248.48      303.47     33.83 o 
  -7  11  12      346.86      387.48     31.59 o 
  -5  11  12     1341.34     1349.91     44.45 o 
  -3  11  12     1331.89     1438.32     39.90 o 
  -1  11  12      624.49      570.99     26.74 o 
   1  11  12       42.16       44.11     14.14 o 
   3  11  12       55.22       52.69     15.14 o 
   5  11  12      450.30      459.41     30.25 o 
   7  11  12      173.93      167.51     27.86 o 
   9  11  12       36.39       33.44     26.40 o 
  11  11  12       23.90       38.74     31.99 o 
 -10  12  12      145.68      158.17     35.90 o 
  -8  12  12     1306.95     1381.15     54.58 o 
  -6  12  12       94.50       72.17     20.60 o 
  -4  12  12       19.50       -1.66     17.09 o 
  -2  12  12      133.38       85.78     19.50 o 
   0  12  12     1079.84      897.77     35.37 o 
   2  12  12     2124.66     2017.48     49.11 o 
   4  12  12       16.00       -8.03     16.26 o 
   6  12  12      922.33      978.72     49.25 o 
   8  12  12       90.27       86.32     33.27 o 
  10  12  12      206.07      218.34     39.94 o 
  -9  13  12      547.27      533.22     47.60 o 
  -7  13  12      528.30      571.07     45.51 o 
  -5  13  12        4.51        4.36     19.90 o 
  -3  13  12       13.50        1.51     19.36 o 
  -1  13  12       84.80       50.15     21.00 o 
   1  13  12      643.43      667.79     33.31 o 
   3  13  12       24.80       50.24     21.72 o 
   5  13  12     1035.50     1151.90     47.56 o 
   7  13  12      102.82       98.41     34.58 o 
   9  13  12      528.69      556.18     58.48 o 
  -8  14  12        3.93      -32.12     32.12 o 
  -6  14  12     1389.33     1418.10     64.58 o 
  -4  14  12      854.07      817.24     40.86 o 
  -2  14  12      144.21      128.10     25.12 o 
   0  14  12       79.06       70.42     24.39 o 
   2  14  12     3798.66     4070.98     81.46 o 
   4  14  12     1056.08     1034.51     53.84 o 
   6  14  12      659.46      861.54     52.89 o 
   8  14  12      413.81      390.96     48.54 o 
  -7  15  12      758.99      799.06     60.98 o 
  -5  15  12      221.40      262.51     33.65 o 
  -3  15  12     1652.08     1732.40     60.02 o 
  -1  15  12      321.45      272.76     32.55 o 
   1  15  12      103.98       52.87     28.44 o 
   3  15  12       65.15       51.05     31.44 o 
   5  15  12      585.48      574.99     55.13 o 
   7  15  12       31.27      -11.45     38.35 o 
  -4  16  12     1109.07     1171.49     67.65 o 
  -2  16  12        3.23       -6.05     29.07 o 
   0  16  12       14.30       29.68     28.70 o 
   2  16  12        3.03       16.31     32.25 o 
   4  16  12      770.06      760.79     64.43 o 
   0   1  13     1244.70     1337.38     23.29 o 
  -1   2  13        0.29        6.73      5.80 o 
   1   2  13     6750.83     7451.30     56.76 o 
  -2   3  13    10618.35    11841.41    112.47 o 
   0   3  13     2191.07     2558.24     37.82 o 
   2   3  13      255.16      365.97     10.88 o 
  -3   4  13       15.19       21.67      7.04 o 
  -1   4  13      139.16      117.93      9.02 o 
   1   4  13     5321.38     5661.74     47.20 o 
   3   4  13     1219.74     1242.59     19.62 o 
  -4   5  13     4398.91     4537.09     52.21 o 
  -2   5  13       29.99       72.08     10.23 o 
   0   5  13       59.12       52.27      6.97 o 
   2   5  13      637.36      585.97     16.29 o 
   4   5  13      101.16       77.30      9.14 o 
  -5   6  13       83.62       99.87     11.55 o 
  -3   6  13      267.77      223.78     20.17 o 
  -1   6  13      373.60      345.06     17.46 o 
   1   6  13      443.69      460.72     17.02 o 
   3   6  13      140.71      148.66     10.54 o 
   5   6  13       24.48       22.67     10.47 o 
  -6   7  13       19.84        0.90     10.45 o 
  -4   7  13     2459.03     2385.02     52.82 o 
  -2   7  13     3590.94     3588.44     49.65 o 
   0   7  13       96.72      110.68      9.76 o 
   2   7  13      932.75      896.19     22.49 o 
   4   7  13       90.20      124.30     14.73 o 
   6   7  13     7559.10     7320.30    115.23 o 
  -7   8  13     1630.34     1602.93     42.28 o 
  -5   8  13     2342.92     2337.69     45.47 o 
  -3   8  13     1106.62      955.29     30.23 o 
  -1   8  13      274.34      291.04     17.72 o 
   1   8  13     5143.91     5348.32     71.69 o 
   3   8  13       54.58       58.22     13.80 o 
   5   8  13     2929.97     3066.49     55.09 o 
   7   8  13       49.38       30.77     15.77 o 
  -8   9  13        3.75       -2.45     19.41 o 
  -6   9  13      321.13      247.44     20.45 o 
  -4   9  13     1204.95      948.30     35.03 o 
  -2   9  13     3882.58     3784.97     61.49 o 
   0   9  13     2963.27     2891.97     40.48 o 
   2   9  13     5793.94     5358.27     66.26 o 
   4   9  13      440.13      465.95     25.97 o 
   6   9  13       60.09       52.73     15.93 o 
   8   9  13      534.34      518.72     32.51 o 
  -9  10  13       40.94       32.31     24.44 o 
  -7  10  13      742.71      850.85     36.47 o 
  -5  10  13     2201.70     2246.07     47.50 o 
  -3  10  13      791.34      746.78     29.43 o 
  -1  10  13     2652.40     2601.65     65.12 o 
   1  10  13     2988.28     3083.38     50.63 o 
   3  10  13       93.07      113.09     16.85 o 
   5  10  13     1679.38     1694.18     48.57 o 
   7  10  13       11.21       25.75     18.47 o 
   9  10  13      243.41      182.55     31.82 o 
 -10  11  13      614.26      604.82     46.55 o 
  -8  11  13       68.67       67.32     24.84 o 
  -6  11  13       24.73       25.75     17.68 o 
  -4  11  13     1968.55     2138.99     50.45 o 
  -2  11  13      206.17      193.11     18.98 o 
   0  11  13       92.62      120.69     17.50 o 
   2  11  13      194.53      156.10     19.36 o 
   4  11  13      129.64      127.37     20.08 o 
   6  11  13      309.57      269.67     29.66 o 
   8  11  13      142.61      174.83     32.92 o 
  10  11  13      488.02      452.92     42.29 o 
 -11  12  13     1575.29     1719.67     77.07 o 
  -9  12  13      708.79      802.95     48.91 o 
  -7  12  13      279.11      249.94     38.63 o 
  -5  12  13      408.97      386.23     27.14 o 
  -3  12  13      327.36      300.13     24.65 o 
  -1  12  13      161.88      166.70     21.74 o 
   1  12  13       24.18      -10.35     16.17 o 
   3  12  13      194.10      171.22     25.69 o 
   5  12  13        0.69       18.58     20.85 o 
   7  12  13      174.46      213.11     34.37 o 
   9  12  13        8.86       20.53     35.52 o 
  11  12  13       12.32       -8.69     39.95 o 
 -10  13  13      511.06      468.09     45.18 o 
  -8  13  13     1786.63     1809.02     65.32 o 
  -6  13  13      129.99      129.91     26.01 o 
  -4  13  13      115.00       93.76     22.40 o 
  -2  13  13       21.95       24.75     20.42 o 
   0  13  13     1151.67     1168.19     45.67 o 
   2  13  13        0.59      -20.12     20.12 o 
   4  13  13      423.62      416.77     37.57 o 
   6  13  13     1816.05     1843.09     65.25 o 
   8  13  13        8.18       10.03     38.76 o 
  10  13  13      451.00      441.52     59.61 o 
  -7  14  13      162.05      160.17     35.07 o 
  -5  14  13       33.79       58.75     24.79 o 
  -3  14  13      351.69      309.91     31.52 o 
  -1  14  13       56.10       19.84     23.05 o 
   1  14  13      146.10       94.42     25.60 o 
   3  14  13       22.63        0.76     28.37 o 
   5  14  13        0.03        8.84     34.54 o 
   7  14  13       72.98       81.18     38.72 o 
  -6  15  13      464.54      416.23     39.63 o 
  -4  15  13      436.80      424.43     40.08 o 
  -2  15  13      575.03      560.75     39.59 o 
   0  15  13        0.36        5.48     26.53 o 
   2  15  13      379.17      396.31     39.73 o 
   4  15  13      992.14     1122.22     61.71 o 
   6  15  13        9.44      -41.21     41.21 o 
  -3  16  13      354.62      275.05     37.87 o 
  -1  16  13      470.91      541.80     43.81 o 
   1  16  13       36.83       21.88     31.90 o 
   3  16  13      150.82      126.35     40.72 o 
   1   1  14      954.36     1055.00     16.50 o 
   0   2  14        1.90       18.29      6.39 o 
   2   2  14      151.34      136.89      8.89 o 
  -1   3  14     9012.86     9795.65     79.60 o 
   1   3  14     1795.30     2172.24     24.82 o 
   3   3  14     4129.70     4344.91     41.36 o 
  -2   4  14      484.68      426.44     14.70 o 
   0   4  14       12.25        0.85      6.43 o 
   2   4  14       13.31       15.58      6.56 o 
   4   4  14       77.16       52.01      8.35 o 
  -3   5  14       16.41       58.84     11.60 o 
  -1   5  14      312.65      396.22     15.35 o 
   1   5  14     9434.40     9613.59     72.96 o 
   3   5  14      755.93      819.45     18.64 o 
   5   5  14     7947.26     8102.83     77.41 o 
  -4   6  14      719.36      766.23     23.49 o 
  -2   6  14      149.88      230.36     15.14 o 
   0   6  14      988.04     1006.82     25.54 o 
   2   6  14      130.53      101.40      9.10 o 
   4   6  14       64.93       73.73     12.40 o 
   6   6  14        3.63        3.96     10.90 o 
  -5   7  14     1143.01      921.72     37.79 o 
  -3   7  14      552.46      628.17     22.99 o 
  -1   7  14     2574.57     2472.26     46.06 o 
   1   7  14       45.90       64.36      9.42 o 
   3   7  14      302.47      217.39     14.57 o 
   5   7  14     8896.76     8880.54     95.77 o 
   7   7  14        8.18        7.44     13.91 o 
  -6   8  14     1455.00     1332.72     32.47 o 
  -4   8  14      702.98      684.28     32.62 o 
  -2   8  14       30.80       29.57     12.84 o 
   0   8  14      252.05      196.41     12.58 o 
   2   8  14      993.24     1057.72     45.98 o 
   4   8  14       18.00        9.31     13.74 o 
   6   8  14       14.96       15.54     14.82 o 
   8   8  14     1034.00     1108.38     39.23 o 
  -7   9  14     1484.13     1525.17     45.51 o 
  -5   9  14      358.96      283.48     18.67 o 
  -3   9  14      866.48      796.43     36.70 o 
  -1   9  14     9485.52     9441.21    106.48 o 
   1   9  14     2022.96     1929.14     37.26 o 
   3   9  14    10497.83    10462.98    117.58 o 
   5   9  14      292.25      243.98     23.14 o 
   7   9  14      650.46      696.15     33.06 o 
   9   9  14      655.72      620.23     38.38 o 
  -8  10  14       12.01       42.75     21.98 o 
  -6  10  14       49.39       51.02     20.18 o 
  -4  10  14       55.80       24.35     19.34 o 
  -2  10  14      791.93      772.28     36.43 o 
   0  10  14       42.33       41.82     12.69 o 
   2  10  14      283.55      232.92     18.64 o 
   4  10  14       45.07       26.83     15.34 o 
   6  10  14       85.62       66.49     20.77 o 
   8  10  14      395.78      381.22     35.71 o 
  10  10  14        4.20      -25.97     25.97 o 
  -9  11  14        3.41      -10.69     24.61 o 
  -7  11  14      134.28      108.82     25.40 o 
  -5  11  14     1127.46     1127.51     36.71 o 
  -3  11  14     1540.63     1440.05     43.69 o 
  -1  11  14       45.61       26.88     14.38 o 
   1  11  14     1277.73     1247.11     35.91 o 
   3  11  14     8746.68     8936.27    115.65 o 
   5  11  14      928.57      865.98     38.15 o 
   7  11  14     1669.53     1766.87     62.45 o 
   9  11  14      419.35      394.23     43.81 o 
  11  11  14      842.61      840.26     55.21 o 
 -10  12  14      198.91      224.86     40.11 o 
  -8  12  14        9.65        3.69     26.68 o 
  -6  12  14       54.23       56.80     21.26 o 
  -4  12  14       96.17       95.10     19.81 o 
  -2  12  14       56.13       46.11     18.58 o 
   0  12  14        0.21       54.05     18.97 o 
   2  12  14      474.32      460.66     33.39 o 
   4  12  14       63.52       81.11     25.15 o 
   6  12  14       21.39       12.72     22.70 o 
   8  12  14        3.08       21.49     30.69 o 
  10  12  14       17.67       39.68     37.56 o 
  -9  13  14        3.59      -30.45     30.45 o 
  -7  13  14      918.67      839.42     48.08 o 
  -5  13  14        2.66        1.66     20.43 o 
  -3  13  14        8.64       12.39     20.01 o 
  -1  13  14       66.98       71.95     23.05 o 
   1  13  14      464.28      422.31     30.09 o 
   3  13  14      106.39       64.76     25.46 o 
   5  13  14     1919.02     2154.85     75.78 o 
   7  13  14      295.77      203.28     40.45 o 
   9  13  14     1192.13     1343.32     96.79 o 
  -8  14  14      411.98      389.26     58.54 o 
  -6  14  14       63.46       48.04     27.12 o 
  -4  14  14      212.51      180.31     27.97 o 
  -2  14  14       36.95        5.98     23.18 o 
   0  14  14       83.57       70.98     25.49 o 
   2  14  14      163.26      112.07     27.44 o 
   4  14  14        9.58       35.61     32.63 o 
   6  14  14      167.08      164.45     45.06 o 
   8  14  14      196.14      101.83     45.25 o 
  -5  15  14      412.66      447.63     40.30 o 
  -3  15  14      297.07      268.09     33.11 o 
  -1  15  14      114.62       63.86     28.52 o 
   1  15  14      277.36      231.33     35.60 o 
   3  15  14     1532.00     1544.56     66.34 o 
   5  15  14       13.08       48.83     41.44 o 
  -2  16  14       15.41        8.26     29.85 o 
   0  16  14       82.55      131.87     32.92 o 
   2  16  14      245.33      254.41     43.44 o 
   0   1  15      983.75      909.14     28.43 o 
  -1   2  15      131.53       73.46      7.51 o 
   1   2  15     2345.50     2234.63     26.37 o 
  -2   3  15     1769.31     1764.06     30.17 o 
   0   3  15      153.06      172.19     10.94 o 
   2   3  15     4073.04     3916.16     37.36 o 
  -3   4  15      253.01      251.95     12.93 o 
  -1   4  15      536.28      568.37     15.54 o 
   1   4  15     4071.54     4451.08     51.56 o 
   3   4  15     1320.26     1105.13     19.58 o 
  -4   5  15     2623.15     2765.46     36.91 o 
  -2   5  15     2119.52     2070.25     42.44 o 
   0   5  15     3055.36     2941.54     43.81 o 
   2   5  15     1696.75     1593.18     33.79 o 
   4   5  15     1883.65     1761.06     28.21 o 
  -5   6  15      952.66      999.62     32.66 o 
  -3   6  15      262.23      210.25     16.81 o 
  -1   6  15      516.08      462.51     18.16 o 
   1   6  15        4.13       10.34      8.02 o 
   3   6  15      201.41      184.06     14.02 o 
   5   6  15      551.96      498.37     24.79 o 
  -6   7  15      350.17      388.55     19.80 o 
  -4   7  15      343.52      316.39     24.76 o 
  -2   7  15     1144.62     1138.30     32.15 o 
   0   7  15       25.80       28.13      8.62 o 
   2   7  15     4208.88     4071.60     50.95 o 
   4   7  15      300.49      281.66     19.16 o 
   6   7  15     2843.61     2596.28     47.33 o 
  -7   8  15      294.38      251.59     21.59 o 
  -5   8  15      660.15      614.73     29.47 o 
  -3   8  15     1294.45     1117.58     37.35 o 
  -1   8  15     1720.82     1802.61     55.33 o 
   1   8  15      973.91      937.57     29.78 o 
   3   8  15     2679.83     2786.50     52.47 o 
   5   8  15       15.18       15.07     16.09 o 
   7   8  15      416.78      450.98     24.92 o 
  -8   9  15       18.75       25.84     21.03 o 
  -6   9  15      561.85      568.71     40.02 o 
  -4   9  15       57.15       31.98     20.22 o 
  -2   9  15     1697.29     1583.31     45.83 o 
   0   9  15      237.61      264.75     17.03 o 
   2   9  15     2042.93     2031.80     44.13 o 
   4   9  15     1694.55     1642.17     42.18 o 
   6   9  15      655.92      669.40     35.89 o 
   8   9  15      245.47      196.71     26.91 o 
  -9  10  15      519.57      539.51     38.71 o 
  -7  10  15      904.54      938.61     47.00 o 
  -5  10  15       28.42       30.14     13.90 o 
  -3  10  15      497.09      403.19     32.59 o 
  -1  10  15      477.53      485.69     22.20 o 
   1  10  15      485.40      433.13     22.06 o 
   3  10  15       16.46       -2.08     16.89 o 
   5  10  15      541.84      513.48     32.40 o 
   7  10  15      334.37      298.52     30.63 o 
   9  10  15      101.16       61.13     36.20 o 
 -10  11  15      198.05      120.72     32.99 o 
  -8  11  15      415.23      362.79     33.91 o 
  -6  11  15      545.65      587.55     34.19 o 
  -4  11  15      299.12      275.50     20.70 o 
  -2  11  15     1889.94     1936.36     79.40 o 
   0  11  15      537.92      538.31     27.16 o 
   2  11  15      451.56      450.63     24.87 o 
   4  11  15      993.58      980.93     40.70 o 
   6  11  15      477.08      517.45     39.36 o 
   8  11  15       31.04       35.20     29.38 o 
  10  11  15       98.02       56.07     34.79 o 
  -9  12  15       24.03        8.44     29.94 o 
  -7  12  15      882.39      904.87     46.09 o 
  -5  12  15      103.43       94.69     20.89 o 
  -3  12  15      756.14      779.43     34.24 o 
  -1  12  15       36.72       56.14     19.16 o 
   1  12  15      336.66      334.32     26.45 o 
   3  12  15      851.33      896.35     42.10 o 
   5  12  15      675.63      867.78     48.70 o 
   7  12  15       79.28       82.48     30.58 o 
   9  12  15       44.26       29.06     36.23 o 
  -8  13  15      514.45      471.42     57.59 o 
  -6  13  15     1429.26     1486.02     62.58 o 
  -4  13  15      116.82      110.59     23.67 o 
  -2  13  15       20.35        4.65     19.80 o 
   0  13  15     1130.81     1224.96     54.96 o 
   2  13  15      656.05      640.79     38.13 o 
   4  13  15     1135.33     1188.93     63.87 o 
   6  13  15       34.23       30.12     33.87 o 
   8  13  15       90.41      168.16     51.20 o 
  -7  14  15      344.91      380.40     41.99 o 
  -5  14  15       51.33       26.38     25.79 o 
  -3  14  15       51.68       57.93     24.36 o 
  -1  14  15      259.31      251.76     30.22 o 
   1  14  15      494.56      424.81     35.92 o 
   3  14  15       96.96      107.95     33.11 o 
   5  14  15      666.00      621.26     56.18 o 
   7  14  15       54.57       35.46     52.38 o 
  -4  15  15      755.94      773.68     45.79 o 
  -2  15  15      396.31      459.67     37.68 o 
   0  15  15        3.97       26.42     27.62 o 
   2  15  15        4.73      -30.41     30.41 o 
   4  15  15       52.41       88.40     40.54 o 
   0   0  16    24127.69    20906.94    287.01 o 
   1   1  16      188.27      178.87      9.20 o 
   0   2  16      794.79      852.89     21.29 o 
   2   2  16      948.14     1054.89     21.28 o 
  -1   3  16      292.21      306.79     13.17 o 
   1   3  16       80.54       46.89      8.07 o 
   3   3  16      193.05      204.70     11.52 o 
  -2   4  16       28.96       37.45      9.21 o 
   0   4  16     6454.48     6494.16     75.78 o 
   2   4  16     5641.94     5495.75     49.96 o 
   4   4  16     2894.10     2997.68     36.98 o 
  -3   5  16      358.21      388.47     17.68 o 
  -1   5  16      175.55      162.94     13.43 o 
   1   5  16      499.71      558.30     17.46 o 
   3   5  16       28.07       29.00      9.35 o 
   5   5  16       32.62       47.20     11.57 o 
  -4   6  16      234.54      296.35     16.91 o 
  -2   6  16     5470.25     5753.43     74.51 o 
   0   6  16     1331.65     1185.16     25.75 o 
   2   6  16       35.47       57.61     11.25 o 
   4   6  16       21.79       39.91     11.78 o 
   6   6  16     1388.05     1366.96     33.79 o 
  -5   7  16       47.46       18.94     14.50 o 
  -3   7  16       44.60        3.66     14.03 o 
  -1   7  16      364.03      342.28     18.93 o 
   1   7  16      187.71      166.20     13.17 o 
   3   7  16     1144.64     1178.12     34.67 o 
   5   7  16      244.63      214.60     18.67 o 
   7   7  16       63.87       44.68     15.33 o 
  -6   8  16     1082.69      914.21     32.86 o 
  -4   8  16       90.42      119.77     22.45 o 
  -2   8  16     2385.63     2273.15     52.94 o 
   0   8  16      627.96      616.18     20.71 o 
   2   8  16     7733.38     7901.52     92.90 o 
   4   8  16      142.12      128.27     18.91 o 
   6   8  16      232.50      171.01     21.86 o 
   8   8  16      207.31      235.95     28.12 o 
  -7   9  16      285.03      277.26     25.11 o 
  -5   9  16        1.77       14.30     25.35 o 
  -3   9  16       36.94       36.15     20.49 o 
  -1   9  16      336.16      345.43     24.86 o 
   1   9  16      696.32      685.67     25.50 o 
   3   9  16      123.68       96.78     18.50 o 
   5   9  16      335.83      311.67     26.06 o 
   7   9  16      533.26      534.38     34.25 o 
   9   9  16      331.30      369.42     32.77 o 
  -8  10  16        9.53        2.56     23.97 o 
  -6  10  16      216.16      185.13     23.92 o 
  -4  10  16       13.29        4.83     23.14 o 
  -2  10  16     1162.57     1169.67     49.89 o 
   0  10  16       66.13       49.00     14.00 o 
   2  10  16      444.74      441.16     26.82 o 
   4  10  16     1148.93     1185.40     43.10 o 
   6  10  16      939.45     1035.87     47.59 o 
   8  10  16       31.57       38.56     26.14 o 
  10  10  16      336.49      310.45     41.22 o 
  -9  11  16      154.90      128.97     29.66 o 
  -7  11  16      184.44      162.66     26.64 o 
  -5  11  16      436.34      399.95     27.02 o 
  -3  11  16      129.71      125.01     29.18 o 
  -1  11  16      233.59      197.33     20.71 o 
   1  11  16        0.44       -4.57     15.16 o 
   3  11  16      499.60      526.43     31.20 o 
   5  11  16      113.12      116.84     23.69 o 
   7  11  16        0.11       -4.40     27.53 o 
   9  11  16        8.69      -10.88     34.61 o 
  11  11  16      113.97      139.34     40.40 o 
 -10  12  16       21.61       79.90     36.90 o 
  -8  12  16       74.24       94.55     29.64 o 
  -6  12  16       46.22       43.20     23.99 o 
  -4  12  16       30.07       26.92     17.69 o 
  -2  12  16        5.90        2.81     17.23 o 
   0  12  16     1246.19     1253.76     42.90 o 
   2  12  16      324.44      325.95     28.58 o 
   4  12  16       76.70       47.97     26.43 o 
   6  12  16        0.00      -10.66     22.22 o 
   8  12  16       95.48      112.56     40.62 o 
  10  12  16      487.78      582.86     56.06 o 
  -7  13  16       25.71        1.80     28.72 o 
  -5  13  16      194.54       88.17     24.79 o 
  -3  13  16      141.60      135.63     27.36 o 
  -1  13  16      504.46      492.75     33.64 o 
   1  13  16        0.78      -12.23     21.05 o 
   3  13  16        3.09       14.18     26.38 o 
   5  13  16        7.91       -5.23     31.54 o 
   7  13  16        3.44       21.82     30.29 o 
  -6  14  16      418.72      500.20     44.05 o 
  -4  14  16        0.03       -0.17     24.64 o 
  -2  14  16     1821.04     1869.14     58.16 o 
   0  14  16        2.28      -11.78     22.55 o 
   2  14  16      393.69      262.46     34.58 o 
   4  14  16      873.61      946.93     63.17 o 
   6  14  16       51.42       58.08     41.17 o 
  -3  15  16      114.53      142.08     30.00 o 
  -1  15  16       19.35      -26.13     26.13 o 
   1  15  16       14.16       24.29     32.25 o 
   3  15  16       46.46       96.30     43.57 o 
   0   1  17     1001.42     1054.37     18.76 o 
  -1   2  17      184.45      136.34     10.52 o 
   1   2  17     1325.57     1291.97     24.68 o 
  -2   3  17        3.15        2.32      8.35 o 
   0   3  17       10.89        9.30      8.76 o 
   2   3  17      749.76      773.19     22.23 o 
  -3   4  17     1508.31     1433.01     33.23 o 
  -1   4  17      753.63      687.95     20.54 o 
   1   4  17     1181.24     1019.17     25.71 o 
   3   4  17       71.45       52.91     10.26 o 
  -4   5  17     1387.35     1452.70     44.41 o 
  -2   5  17      458.14      395.15     18.91 o 
   0   5  17      741.16      576.71     19.33 o 
   2   5  17     3350.09     3429.40     45.10 o 
   4   5  17     6331.85     5953.29     76.50 o 
  -5   6  17      458.84      417.66     20.61 o 
  -3   6  17        0.38       16.10     10.50 o 
  -1   6  17     2455.82     2447.40     37.93 o 
   1   6  17     3191.83     3133.68     44.15 o 
   3   6  17     1377.64     1380.71     31.42 o 
   5   6  17       54.77       58.97     15.24 o 
  -6   7  17       29.09       20.23     14.09 o 
  -4   7  17      218.14      170.40     22.52 o 
  -2   7  17      109.76       74.61     16.09 o 
   0   7  17        1.51        6.59     10.61 o 
   2   7  17     3428.36     3702.86     55.54 o 
   4   7  17     2552.75     2517.99     54.48 o 
   6   7  17      970.36      971.12     33.84 o 
  -7   8  17     1438.13     1413.63     41.48 o 
  -5   8  17        1.80      -16.46     16.46 o 
  -3   8  17     1446.77     1280.79     43.81 o 
  -1   8  17     1058.26      962.54     29.15 o 
   1   8  17       32.07       18.27     12.11 o 
   3   8  17     2462.68     2545.57     51.81 o 
   5   8  17     1412.00     1310.05     45.22 o 
   7   8  17     1120.76     1234.74     43.52 o 
  -8   9  17     1094.24     1150.25     43.68 o 
  -6   9  17      669.00      690.76     39.93 o 
  -4   9  17      123.74      155.47     26.23 o 
  -2   9  17      207.57      276.91     26.88 o 
   0   9  17     2519.91     2468.82     53.85 o 
   2   9  17      534.42      543.42     27.95 o 
   4   9  17        4.57        7.12     17.67 o 
   6   9  17      339.23      361.20     29.32 o 
   8   9  17      334.22      362.52     34.94 o 
  -9  10  17      464.91      482.50     39.72 o 
  -7  10  17     1163.59     1200.64     46.51 o 
  -5  10  17      381.34      376.10     39.78 o 
  -3  10  17     2156.83     1970.32     65.98 o 
  -1  10  17      274.86      226.12     19.11 o 
   1  10  17      127.54      160.04     18.41 o 
   3  10  17       35.91       28.92     17.96 o 
   5  10  17     2598.03     2697.68     58.06 o 
   7  10  17     1036.91     1088.31     56.84 o 
   9  10  17      177.52      225.76     37.39 o 
 -10  11  17        1.32       27.09     33.85 o 
  -8  11  17      154.60      166.34     29.06 o 
  -6  11  17       58.30       56.67     21.52 o 
  -4  11  17       60.08       38.01     32.33 o 
  -2  11  17      373.44      393.47     32.95 o 
   0  11  17     1391.47     1495.09     44.68 o 
   2  11  17     1955.77     2019.19     67.22 o 
   4  11  17      530.23      528.89     33.02 o 
   6  11  17     2089.84     2254.89     79.62 o 
   8  11  17      456.72      418.45     47.08 o 
  10  11  17       70.85      143.92     40.04 o 
  -9  12  17        0.00       16.23     38.74 o 
  -7  12  17      206.78      218.24     31.92 o 
  -5  12  17       90.52      102.10     21.00 o 
  -3  12  17       73.30       68.29     19.13 o 
  -1  12  17      204.52      196.47     23.72 o 
   1  12  17       13.17       26.08     21.22 o 
   3  12  17        0.70      -21.00     21.00 o 
   5  12  17      843.00      865.50     51.42 o 
   7  12  17      160.34       89.70     34.63 o 
   9  12  17     1033.88     1119.70     69.31 o 
  -8  13  17     1100.14     1209.32     58.74 o 
  -6  13  17      377.55      498.33     39.46 o 
  -4  13  17        5.78       -1.01     21.26 o 
  -2  13  17      118.13      113.82     25.43 o 
   0  13  17     2277.68     2371.39     63.77 o 
   2  13  17       23.00       -1.04     25.70 o 
   4  13  17        2.16       11.51     29.94 o 
   6  13  17      268.66      307.32     43.73 o 
   8  13  17       52.81       40.40     39.14 o 
  -5  14  17       38.33       47.71     26.74 o 
  -3  14  17      165.15      182.19     27.93 o 
  -1  14  17       40.28       66.53     26.57 o 
   1  14  17      264.87      266.41     36.78 o 
   3  14  17       10.63        0.23     33.53 o 
   5  14  17      357.51      302.99     48.57 o 
  -2  15  17      270.87      317.18     34.74 o 
   0  15  17      274.26      218.97     37.23 o 
   2  15  17      166.04      111.59     41.49 o 
   1   1  18     2161.80     2229.11     29.82 o 
   0   2  18      446.58      429.26     16.35 o 
   2   2  18      962.33      926.72     22.36 o 
  -1   3  18      114.54       80.16     10.41 o 
   1   3  18     9981.82     9488.91    104.31 o 
   3   3  18     2928.73     2909.51     49.27 o 
  -2   4  18      197.75      162.70     14.25 o 
   0   4  18      355.39      323.32     17.00 o 
   2   4  18     1598.53     1583.90     26.61 o 
   4   4  18      458.51      401.51     19.39 o 
  -3   5  18     6929.72     6982.15     75.57 o 
  -1   5  18       28.80        0.42     10.42 o 
   1   5  18     8208.88     7850.38     92.54 o 
   3   5  18     2403.18     2029.11     37.98 o 
   5   5  18        0.00        9.20     11.71 o 
  -4   6  18      169.93      134.27     15.52 o 
  -2   6  18       53.53       51.89     11.32 o 
   0   6  18       47.52       32.97     11.68 o 
   2   6  18      624.20      595.35     24.37 o 
   4   6  18     1072.74     1054.43     31.54 o 
   6   6  18       10.43       10.67     13.31 o 
  -5   7  18     1213.76     1076.03     36.75 o 
  -3   7  18      887.71      895.07     35.01 o 
  -1   7  18     1940.24     1952.98     41.23 o 
   1   7  18     1399.50     1267.21     35.21 o 
   3   7  18       75.15       51.21     15.42 o 
   5   7  18     2669.93     2770.92     69.40 o 
   7   7  18      152.69      134.28     20.38 o 
  -6   8  18       46.82       28.49     16.46 o 
  -4   8  18      991.97      829.74     42.71 o 
  -2   8  18      272.89      265.07     25.74 o 
   0   8  18      756.06      715.47     29.51 o 
   2   8  18      292.53      327.31     22.79 o 
   4   8  18       72.70       45.02     14.50 o 
   6   8  18      280.80      323.22     26.59 o 
   8   8  18        1.42        4.79     20.06 o 
  -7   9  18        3.45      -19.34     21.70 o 
  -5   9  18      310.02      384.96     41.65 o 
  -3   9  18       15.04       -8.74     22.46 o 
  -1   9  18     1094.87     1075.51     38.89 o 
   1   9  18      144.20      151.34     20.65 o 
   3   9  18      368.21      347.86     26.20 o 
   5   9  18     5265.79     5571.82     86.83 o 
   7   9  18      213.05      200.56     30.91 o 
   9   9  18     2105.43     2363.11     96.87 o 
  -8  10  18      482.88      514.59     37.44 o 
  -6  10  18       28.57       29.66     19.36 o 
  -4  10  18        0.00       12.44     29.60 o 
  -2  10  18       12.27       24.03     25.31 o 
   0  10  18       72.50       58.74     18.10 o 
   2  10  18      115.88       99.17     20.62 o 
   4  10  18      784.20      887.07     38.06 o 
   6  10  18      553.05      559.44     35.78 o 
   8  10  18       85.11      130.31     32.52 o 
  10  10  18       67.39       65.15     34.71 o 
  -9  11  18     2099.46     2182.93     90.60 o 
  -7  11  18       25.27       41.98     24.56 o 
  -5  11  18      315.44      325.51     44.40 o 
  -3  11  18     1289.68     1410.68     68.04 o 
  -1  11  18      119.03      112.50     19.11 o 
   1  11  18     1718.40     1885.21     55.89 o 
   3  11  18      823.39      829.22     42.97 o 
   5  11  18      954.37     1041.46     47.46 o 
   7  11  18     2646.32     2847.50     76.49 o 
   9  11  18     1691.22     1798.66     84.01 o 
  -8  12  18      232.63      205.39     38.56 o 
  -6  12  18       69.09       60.73     26.53 o 
  -4  12  18      193.56      172.65     40.90 o 
  -2  12  18      125.68      112.66     27.59 o 
   0  12  18     1977.00     2261.16     61.04 o 
   2  12  18      143.89       96.71     25.49 o 
   4  12  18      576.16      682.31     41.92 o 
   6  12  18      118.98      127.11     32.81 o 
   8  12  18       22.85       21.88     32.77 o 
  -7  13  18      191.31      222.59     47.71 o 
  -5  13  18      820.94      904.37     44.42 o 
  -3  13  18     3342.68     3563.02    105.97 o 
  -1  13  18      710.75      796.27     46.26 o 
   1  13  18        7.22        5.88     26.59 o 
   3  13  18      233.51      278.37     36.18 o 
   5  13  18      950.87     1008.70     59.53 o 
   7  13  18      797.16      807.46     69.90 o 
  -4  14  18      494.22      601.61     38.29 o 
  -2  14  18       34.37       46.07     26.40 o 
   0  14  18      180.05      138.59     33.29 o 
   2  14  18       42.68      -18.08     30.89 o 
   4  14  18       86.09       87.42     39.60 o 
   0   1  19     3032.29     2974.76     40.93 o 
  -1   2  19     1882.89     1844.37     34.30 o 
   1   2  19       92.25      101.55     12.31 o 
  -2   3  19      210.61      212.62     15.31 o 
   0   3  19     2519.48     2590.34     44.68 o 
   2   3  19     3551.43     3578.46     50.16 o 
  -3   4  19       22.09       27.97     12.07 o 
  -1   4  19     4224.27     4095.22     56.03 o 
   1   4  19     1436.83     1346.17     39.15 o 
   3   4  19      404.52      317.38     18.50 o 
  -4   5  19      273.16      272.88     17.51 o 
  -2   5  19      858.40      811.08     25.29 o 
   0   5  19      148.94      164.66     16.29 o 
   2   5  19     4761.61     4570.05     59.88 o 
   4   5  19     6622.32     6966.03     84.65 o 
  -5   6  19      154.41      172.45     17.44 o 
  -3   6  19      434.68      272.24     17.41 o 
  -1   6  19     3691.91     3285.78     52.24 o 
   1   6  19       13.06       43.02     15.06 o 
   3   6  19     1838.55     1642.95     37.03 o 
   5   6  19        5.80        5.20     13.38 o 
  -6   7  19      182.55      155.28     20.67 o 
  -4   7  19     1600.55     1578.94     55.91 o 
  -2   7  19      665.93      809.59     25.71 o 
   0   7  19       98.21       91.63     15.22 o 
   2   7  19    10750.52    10771.76    128.73 o 
   4   7  19       90.90       85.67     15.34 o 
   6   7  19        0.08        1.83     16.24 o 
  -7   8  19      144.03       86.32     21.36 o 
  -5   8  19       12.10       41.36     20.01 o 
  -3   8  19       72.94       49.30     25.37 o 
  -1   8  19      815.10      756.09     30.17 o 
   1   8  19      596.10      598.45     30.29 o 
   3   8  19     2741.16     2848.02     55.69 o 
   5   8  19     2469.81     2423.19     54.83 o 
   7   8  19      514.96      496.01     31.10 o 
  -8   9  19     2024.71     2064.66     67.68 o 
  -6   9  19        0.03       22.23     20.64 o 
  -4   9  19      132.92      122.27     32.59 o 
  -2   9  19      380.63      336.46     34.22 o 
   0   9  19     1180.12     1181.68     45.38 o 
   2   9  19       86.05       70.27     18.17 o 
   4   9  19      808.12      852.23     37.12 o 
   6   9  19      197.87      142.99     25.87 o 
   8   9  19        2.21       34.13     24.36 o 
  -9  10  19      202.99      233.27     36.40 o 
  -7  10  19        9.77       37.60     22.73 o 
  -5  10  19      521.47      479.78     55.14 o 
  -3  10  19       39.61       81.14     34.11 o 
  -1  10  19      708.38      659.00     36.26 o 
   1  10  19      504.06      565.15     32.59 o 
   3  10  19        5.66        1.56     18.22 o 
   5  10  19      278.51      292.92     29.07 o 
   7  10  19        1.68       14.96     23.68 o 
   9  10  19      849.01      964.43     57.75 o 
  -8  11  19        0.00      -10.81     25.70 o 
  -6  11  19       33.42       16.19     25.08 o 
  -4  11  19       52.43       -2.10     34.63 o 
  -2  11  19      772.50      699.23     50.61 o 
   0  11  19      944.40     1083.17     42.03 o 
   2  11  19     2100.31     2095.82     56.60 o 
   4  11  19      669.09      673.13     37.77 o 
   6  11  19      103.89       49.07     31.02 o 
   8  11  19       20.62       31.77     30.55 o 
  -7  12  19     1547.21     1825.20    111.44 o 
  -5  12  19       31.96       33.21     35.76 o 
  -3  12  19       55.74       26.44     37.85 o 
  -1  12  19      238.84      194.38     27.45 o 
   1  12  19     1441.45     1570.16     96.92 o 
   3  12  19       39.35       57.96     25.24 o 
   5  12  19      820.35     1013.43     48.68 o 
   7  12  19      646.79      668.51     51.73 o 
  -6  13  19      207.38      231.44     32.91 o 
  -4  13  19      179.36      202.51     47.04 o 
  -2  13  19      242.55      266.47     27.96 o 
   0  13  19      660.90      765.18     51.51 o 
   2  13  19      186.76      195.28     35.86 o 
   4  13  19      338.62      381.85     40.32 o 
   6  13  19      346.28      342.71     45.74 o 
  -3  14  19     1337.79     1618.75     75.70 o 
  -1  14  19        9.11      -25.11     25.11 o 
   1  14  19      392.74      329.22     44.89 o 
   3  14  19        2.20       10.55     31.81 o 
   0   0  20    24455.37    25140.41    436.10 o 
   1   1  20     1360.96     1283.11     27.77 o 
   0   2  20      217.50      231.69     15.02 o 
   2   2  20       44.52       39.16     11.17 o 
  -1   3  20      457.89      452.27     20.37 o 
   1   3  20     2803.00     2808.12     45.08 o 
   3   3  20      177.72      242.07     15.83 o 
  -2   4  20      490.00      407.10     21.11 o 
   0   4  20     2420.84     2608.41     45.91 o 
   2   4  20      484.52      413.38     21.83 o 
   4   4  20      212.70      171.40     17.77 o 
  -3   5  20       46.69       43.27     13.47 o 
  -1   5  20       15.32       -3.15     12.72 o 
   1   5  20     4201.54     4063.91     63.35 o 
   3   5  20     4319.03     4106.45     77.06 o 
   5   5  20      701.88      600.60     32.38 o 
  -4   6  20      982.50      962.60     31.32 o 
  -2   6  20        0.01      -13.23     13.23 o 
   0   6  20     4871.45     4536.43     68.67 o 
   2   6  20      201.29      203.76     20.51 o 
   4   6  20       43.97       83.96     15.11 o 
   6   6  20      549.39      512.50     28.27 o 
  -5   7  20     3001.20     2952.55     62.09 o 
  -3   7  20     1487.28     1354.31     54.38 o 
  -1   7  20     1561.39     1367.67     37.12 o 
   1   7  20     2356.27     2480.53     56.83 o 
   3   7  20      256.23      213.55     19.80 o 
   5   7  20      136.34       72.34     17.77 o 
   7   7  20     1445.03     1438.07     48.38 o 
  -6   8  20       25.54       14.88     20.62 o 
  -4   8  20      355.03      399.88     39.40 o 
  -2   8  20        0.22       21.65     14.72 o 
   0   8  20     1260.14     1216.98     36.07 o 
   2   8  20     6099.26     6286.42     86.78 o 
   4   8  20      257.72      248.03     22.34 o 
   6   8  20      948.18      875.73     36.01 o 
   8   8  20      519.21      538.85     39.92 o 
  -7   9  20      311.57      365.27     32.80 o 
  -5   9  20     1630.65     1643.79     76.49 o 
  -3   9  20       26.39       34.49     28.99 o 
  -1   9  20     1221.84     1188.35     38.14 o 
   1   9  20       20.63       11.14     18.08 o 
   3   9  20     1162.79     1195.89     40.80 o 
   5   9  20      217.84      194.15     24.08 o 
   7   9  20      211.03      197.65     27.29 o 
   9   9  20       70.86       11.22     29.68 o 
  -8  10  20        7.95       52.78     27.60 o 
  -6  10  20      537.86      565.31     57.95 o 
  -4  10  20      150.33      156.78     39.91 o 
  -2  10  20      630.88      638.20     51.38 o 
   0  10  20      198.58      184.38     24.10 o 
   2  10  20      398.13      369.05     29.79 o 
   4  10  20      719.31      699.63     35.76 o 
   6  10  20       16.94        2.71     22.87 o 
   8  10  20      826.51      855.85     49.84 o 
  10  10  20       65.63       29.94     40.91 o 
  -7  11  20        1.27       14.87     24.81 o 
  -5  11  20        0.54       59.14     36.95 o 
  -3  11  20      519.49      436.80     52.76 o 
  -1  11  20       15.02        9.10     20.21 o 
   1  11  20        0.87        1.96     22.14 o 
   3  11  20      848.93      878.55     39.98 o 
   5  11  20       21.91       20.59     24.28 o 
   7  11  20      158.67      186.41     29.40 o 
  -6  12  20        6.57       -7.55     39.10 o 
  -4  12  20        7.74      -15.58     37.72 o 
  -2  12  20      240.92      197.58     28.02 o 
   0  12  20      124.80      116.98     28.37 o 
   2  12  20      528.58      498.69     40.65 o 
   4  12  20      755.00      920.54     46.98 o 
   6  12  20       89.32        9.09     32.87 o 
  -5  13  20      290.54      241.24     50.61 o 
  -3  13  20        0.99       27.17     42.38 o 
  -1  13  20        5.38      -29.73     29.73 o 
   1  13  20      371.82      364.56     40.63 o 
   3  13  20       29.35       44.07     30.02 o 
   5  13  20      360.44      338.32     43.35 o 
  -2  14  20     1330.16     1404.29     60.66 o 
   0  14  20     1124.37     1090.05     59.33 o 
   2  14  20       42.86       18.93     35.62 o 
   0   1  21     9382.97     8922.71    103.49 o 
  -1   2  21        0.32       -6.86     11.56 o 
   1   2  21     2553.90     2399.27     52.09 o 
  -2   3  21       55.36       -6.01     11.99 o 
   0   3  21     5736.89     5349.30     71.23 o 
   2   3  21      679.44      744.97     36.24 o 
  -3   4  21       72.19       60.89     13.16 o 
  -1   4  21       10.59        0.48     13.12 o 
   1   4  21     8338.44     7915.15    103.94 o 
   3   4  21      184.38      156.01     19.13 o 
  -4   5  21        0.01       13.93     13.50 o 
  -2   5  21       22.15       -2.85     13.43 o 
   0   5  21     2098.40     1908.65     40.68 o 
   2   5  21      178.07      146.72     19.40 o 
   4   5  21     3833.29     3305.19     92.72 o 
  -5   6  21     2116.51     2148.69     50.71 o 
  -3   6  21       55.52       36.91     15.83 o 
  -1   6  21      566.84      523.04     26.05 o 
   1   6  21     2747.89     2644.37     56.58 o 
   3   6  21      421.57      445.60     23.07 o 
   5   6  21      177.27      194.43     20.25 o 
  -6   7  21      165.86      161.23     26.89 o 
  -4   7  21      404.21      405.69     27.13 o 
  -2   7  21       12.21       32.12     16.42 o 
   0   7  21      455.97      308.05     26.13 o 
   2   7  21       13.17        6.79     17.42 o 
   4   7  21      581.06      648.54     28.96 o 
   6   7  21      747.08      770.67     34.71 o 
  -7   8  21      997.71      939.06     47.35 o 
  -5   8  21        0.00       19.98     16.29 o 
  -3   8  21     2313.00     2360.28     58.10 o 
  -1   8  21      409.21      375.37     38.57 o 
   1   8  21      489.50      488.34     30.56 o 
   3   8  21      378.84      331.77     25.67 o 
   5   8  21      699.06      719.16     29.59 o 
   7   8  21      726.22      732.66     37.26 o 
  -8   9  21        1.82       20.17     25.48 o 
  -6   9  21      783.87      741.23     38.21 o 
  -4   9  21       26.74       -0.18     28.71 o 
  -2   9  21     1672.12     1590.23     58.28 o 
   0   9  21        4.03      -18.45     18.45 o 
   2   9  21      228.40      165.78     27.00 o 
   4   9  21        0.56      -12.87     17.95 o 
   6   9  21      612.64      692.44     39.66 o 
   8   9  21      362.07      288.52     46.85 o 
  -9  10  21        2.61       31.19     31.21 o 
  -7  10  21     1770.42     1936.72    110.95 o 
  -5  10  21       16.69       46.87     37.07 o 
  -3  10  21     3601.36     3632.46    104.57 o 
  -1  10  21       20.55      -13.37     19.15 o 
   1  10  21        6.91       23.31     20.84 o 
   3  10  21      377.84      276.02     27.44 o 
   5  10  21     1097.94     1117.33     46.02 o 
   7  10  21       40.46       29.16     23.33 o 
   9  10  21       19.78       14.40     33.59 o 
  -8  11  21     1558.61     1661.14    123.45 o 
  -6  11  21     1077.31     1036.86     68.81 o 
  -4  11  21        0.20      -18.34     38.01 o 
  -2  11  21        0.04       -6.16     35.89 o 
   0  11  21      135.20       93.01     28.49 o 
   2  11  21        0.59       36.93     23.98 o 
   4  11  21      358.81      402.95     37.46 o 
   6  11  21       46.34       20.63     26.78 o 
   8  11  21      261.20      328.74     38.15 o 
  -5  12  21       26.08       39.94     40.66 o 
  -3  12  21        3.08       34.46     41.01 o 
  -1  12  21      263.05      248.50     33.03 o 
   1  12  21       42.65       16.26     27.30 o 
   3  12  21     1094.71     1151.28     56.58 o 
   5  12  21     1587.46     1758.31     88.14 o 
  -4  13  21       52.92        8.45     43.07 o 
  -2  13  21     1164.68     1450.51     66.44 o 
   0  13  21      679.49      811.54     50.86 o 
   2  13  21      236.47      184.97     39.64 o 
   4  13  21        3.82       -1.19     30.89 o 
   1   1  22     3846.17     3626.89     53.52 o 
   0   2  22      525.03      483.13     22.99 o 
   2   2  22       50.62       35.71     15.59 o 
  -1   3  22        4.20       10.63     13.83 o 
   1   3  22     8563.19     7839.49     99.86 o 
   3   3  22        3.68       20.34     14.90 o 
  -2   4  22      753.53      679.37     28.32 o 
   0   4  22      242.23      207.70     21.32 o 
   2   4  22     2420.67     2332.34     66.28 o 
   4   4  22     2437.93     2335.66     50.67 o 
  -3   5  22     1016.29     1046.47     34.31 o 
  -1   5  22       41.01       47.60     16.82 o 
   1   5  22      198.45      281.08     23.77 o 
   3   5  22      604.63      466.05     29.55 o 
   5   5  22      167.45      118.44     18.21 o 
  -4   6  22      802.87      755.91     33.05 o 
  -2   6  22      287.61      318.31     28.94 o 
   0   6  22       20.87       45.21     17.80 o 
   2   6  22     1721.21     1781.43     43.63 o 
   4   6  22       41.49       19.63     17.17 o 
   6   6  22       22.44       26.78     18.78 o 
  -5   7  22      152.49      114.70     21.48 o 
  -3   7  22      291.16      306.63     24.17 o 
  -1   7  22      952.85      925.97     35.26 o 
   1   7  22     2470.64     2419.49     58.07 o 
   3   7  22     1437.82     1424.83     42.12 o 
   5   7  22        7.88       11.43     17.24 o 
   7   7  22     1214.68     1311.87     44.69 o 
  -6   8  22      319.60      287.72     27.47 o 
  -4   8  22      522.97      408.36     32.13 o 
  -2   8  22      212.22      183.83     24.36 o 
   0   8  22      455.93      373.44     34.98 o 
   2   8  22      129.03      136.72     22.53 o 
   4   8  22       47.03       36.10     18.10 o 
   6   8  22      262.35      261.54     23.00 o 
   8   8  22       33.32       17.64     24.07 o 
  -7   9  22      240.01      262.10     28.68 o 
  -5   9  22      360.00      370.15     44.94 o 
  -3   9  22     1883.72     1971.73     75.37 o 
  -1   9  22       38.78       33.95     21.16 o 
   1   9  22      709.02      785.97     37.39 o 
   3   9  22       22.96       30.01     19.05 o 
   5   9  22      914.09      906.52     38.83 o 
   7   9  22       47.29       33.83     20.07 o 
   9   9  22      132.04      127.73     35.01 o 
  -8  10  22      768.42      896.67     64.42 o 
  -6  10  22        5.10       14.25     37.60 o 
  -4  10  22      767.41      756.37     58.77 o 
  -2  10  22       31.44       84.09     28.67 o 
   0  10  22      113.87      122.24     24.82 o 
   2  10  22      481.92      427.44     36.14 o 
   4  10  22       58.71       74.64     24.16 o 
   6  10  22      292.91      287.72     30.72 o 
   8  10  22       51.58       53.90     25.49 o 
  -7  11  22     1405.10     1380.55     67.99 o 
  -5  11  22      431.19      516.87     52.60 o 
  -3  11  22      522.72      534.67     57.38 o 
  -1  11  22       19.21       13.15     22.70 o 
   1  11  22      662.81      721.29     44.50 o 
   3  11  22       21.84        3.74     26.43 o 
   5  11  22        0.37        4.47     25.19 o 
   7  11  22       30.98       72.05     30.44 o 
  -4  12  22      213.24      243.09     50.25 o 
  -2  12  22      396.31      357.30     59.71 o 
   0  12  22     1367.84     1561.13     62.49 o 
   2  12  22       28.21       53.61     30.31 o 
   4  12  22      353.05      351.24     37.68 o 
  -1  13  22      161.54      183.86     34.01 o 
   1  13  22        0.12      -29.69     29.69 o 
   0   1  23       75.26       79.20     14.78 o 
  -1   2  23        4.28        6.65     13.37 o 
   1   2  23       20.90       38.46     16.17 o 
  -2   3  23        0.91       -1.30     13.62 o 
   0   3  23      192.39      172.27     19.50 o 
   2   3  23       84.00       56.68     17.96 o 
  -3   4  23      748.18      793.73     34.89 o 
  -1   4  23       19.18       36.84     15.72 o 
   1   4  23      394.74      400.93     28.75 o 
   3   4  23        0.92       43.45     18.06 o 
  -4   5  23      173.77      171.55     20.87 o 
  -2   5  23       95.37       96.26     18.51 o 
   0   5  23      185.21      158.63     22.47 o 
   2   5  23       18.14       20.32     17.75 o 
   4   5  23      117.43       87.53     19.23 o 
  -5   6  23        1.11      -17.28     18.69 o 
  -3   6  23      608.90      484.11     31.22 o 
  -1   6  23      143.07       72.07     19.32 o 
   1   6  23     1135.53      983.97     32.01 o 
   3   6  23      566.69      518.90     36.01 o 
   5   6  23       69.56       78.38     19.34 o 
  -6   7  23      535.57      540.35     34.51 o 
  -4   7  23       30.41       27.12     18.78 o 
  -2   7  23        0.01        4.09     18.20 o 
   0   7  23       36.97       36.18     19.87 o 
   2   7  23      435.44      339.32     25.86 o 
   4   7  23      485.23      525.81     34.57 o 
   6   7  23      172.92      151.75     23.16 o 
  -7   8  23      130.21      136.28     26.67 o 
  -5   8  23        3.67       27.64     19.98 o 
  -3   8  23       14.37       31.78     18.56 o 
  -1   8  23        4.03       -7.86     22.49 o 
   1   8  23       50.19       60.83     21.29 o 
   3   8  23      383.78      439.34     29.55 o 
   5   8  23       91.09       70.53     22.20 o 
   7   8  23       47.63       78.43     22.59 o 
  -8   9  23      157.77      189.76     29.96 o 
  -6   9  23      626.35      596.67     36.79 o 
  -4   9  23        1.53        6.22     25.28 o 
  -2   9  23      281.19      195.60     27.97 o 
   0   9  23       25.15       44.99     22.72 o 
   2   9  23       76.73       51.80     23.36 o 
   4   9  23     1628.89     1748.77     50.05 o 
   6   9  23       85.48       97.20     22.99 o 
   8   9  23      143.73      132.03     28.96 o 
  -7  10  23        1.44        5.39     21.38 o 
  -5  10  23      526.73      569.97     71.80 o 
  -3  10  23       32.99       81.24     40.33 o 
  -1  10  23      768.87      954.13     49.82 o 
   1  10  23      531.33      560.47     37.42 o 
   3  10  23        1.20      -23.17     23.17 o 
   5  10  23      243.24      281.67     29.91 o 
   7  10  23      542.36      702.45     47.48 o 
  -6  11  23      142.44      198.98     49.41 o 
  -4  11  23       98.71      160.23     48.44 o 
  -2  11  23       22.92       -8.84     28.05 o 
   0  11  23       10.21       12.74     27.55 o 
   2  11  23      140.74       92.56     29.10 o 
   4  11  23        8.58       21.97     27.05 o 
   6  11  23       75.90       86.12     29.87 o 
  -3  12  23       28.81       33.53     42.11 o 
  -1  12  23       46.21      133.18     30.12 o 
   1  12  23       44.49        9.57     32.76 o 
   3  12  23      986.31     1112.70     57.46 o 
   0   0  24       26.37       -3.84     25.00 o 
   1   1  24       31.16       24.88     15.94 o 
   0   2  24       15.01       10.18     15.25 o 
   2   2  24       46.38       32.58     16.94 o 
  -1   3  24       26.75       15.39     15.23 o 
   1   3  24       58.87       60.26     18.92 o 
   3   3  24       26.64        8.08     17.64 o 
  -2   4  24       12.50      -15.28     15.28 o 
   0   4  24      210.98      206.33     22.91 o 
   2   4  24      103.93      126.71     23.64 o 
   4   4  24      630.09      733.51     34.24 o 
  -3   5  24      121.37      138.89     23.93 o 
  -1   5  24      233.06      206.07     21.96 o 
   1   5  24       88.51       64.17     19.74 o 
   3   5  24     1317.33     1318.73     47.91 o 
   5   5  24       60.88       50.64     18.70 o 
  -4   6  24      590.23      566.49     39.81 o 
  -2   6  24       52.05       63.42     19.41 o 
   0   6  24        2.52       -4.88     18.34 o 
   2   6  24      144.39      153.48     25.41 o 
   4   6  24       24.10       48.11     21.80 o 
   6   6  24      170.00      125.43     22.99 o 
  -5   7  24      203.88      174.25     26.73 o 
  -3   7  24      220.86       99.59     23.00 o 
  -1   7  24       10.03       40.28     21.51 o 
   1   7  24       43.62        6.56     18.24 o 
   3   7  24      564.00      492.09     43.95 o 
   5   7  24        0.16        6.96     19.41 o 
   7   7  24      142.88      161.32     26.31 o 
  -6   8  24        5.21       12.43     21.90 o 
  -4   8  24        6.44       25.36     19.99 o 
  -2   8  24      133.38      149.73     25.91 o 
   0   8  24       94.65       66.22     23.71 o 
   2   8  24     1336.81     1631.18     47.10 o 
   4   8  24       59.88       36.18     20.02 o 
   6   8  24     1729.03     1916.89     56.66 o 
   8   8  24       31.49       35.80     27.05 o 
  -7   9  24      160.90      161.45     28.12 o 
  -5   9  24      225.14      200.50     26.72 o 
  -3   9  24       36.06       55.90     21.24 o 
  -1   9  24      178.06      221.22     31.58 o 
   1   9  24      261.22      287.53     31.19 o 
   3   9  24      516.42      453.10     38.56 o 
   5   9  24      470.23      448.68     31.18 o 
   7   9  24      522.56      602.12     39.67 o 
  -6  10  24       64.84       67.01     25.21 o 
  -4  10  24      218.64      188.17     46.24 o 
  -2  10  24      173.79      217.16     52.99 o 
   0  10  24      313.98      291.61     34.30 o 
   2  10  24        0.60        7.59     25.88 o 
   4  10  24      110.61       54.12     29.70 o 
   6  10  24      667.00      710.27     49.87 o 
  -5  11  24      449.06      418.84     83.38 o 
  -3  11  24       97.53       15.35     42.42 o 
  -1  11  24      160.27      230.39     32.01 o 
   1  11  24      276.20      264.92     37.96 o 
   3  11  24       74.61       47.89     31.03 o 
   5  11  24        2.68       59.62     44.21 o 
   0  12  24      236.07      215.60     36.29 o 
   0   1  25      804.24      707.66     31.75 o 
  -1   2  25      162.64       85.46     19.51 o 
   1   2  25      287.08      231.43     24.23 o 
  -2   3  25       49.22        3.27     17.68 o 
   0   3  25      131.37       94.95     20.57 o 
   2   3  25      913.76      928.10     40.69 o 
  -3   4  25      325.59      247.75     26.36 o 
  -1   4  25       56.34       54.47     20.52 o 
   1   4  25     1006.31     1022.08     43.39 o 
   3   4  25      210.49      163.15     24.93 o 
  -4   5  25      253.04      271.75     27.61 o 
  -2   5  25     2537.54     2770.00     82.01 o 
   0   5  25      443.44      420.95     30.82 o 
   2   5  25       10.82       50.09     22.93 o 
   4   5  25        4.03       29.71     22.62 o 
  -5   6  25      234.68      242.69     29.63 o 
  -3   6  25     1486.10     1609.16     55.15 o 
  -1   6  25        0.56       -9.33     19.46 o 
   1   6  25       13.33        7.29     22.27 o 
   3   6  25      858.89      848.64     45.18 o 
   5   6  25      902.05      930.37     45.74 o 
  -6   7  25       46.41       40.39     23.52 o 
  -4   7  25       27.12       16.42     23.49 o 
  -2   7  25       68.09       39.99     21.34 o 
   0   7  25      531.53      496.36     28.71 o 
   2   7  25       44.81       42.11     23.77 o 
   4   7  25       24.47       54.87     25.70 o 
   6   7  25       46.45       64.95     23.90 o 
  -7   8  25      511.15      625.35     41.10 o 
  -5   8  25      198.90      131.06     27.21 o 
  -3   8  25       73.18       83.23     23.70 o 
  -1   8  25      679.38      753.68     45.67 o 
   1   8  25       55.29       56.37     22.25 o 
   3   8  25       78.05       65.58     25.97 o 
   5   8  25      151.18      149.29     28.84 o 
   7   8  25       68.46       32.83     24.66 o 
  -6   9  25      497.04      486.52     36.63 o 
  -4   9  25      676.34      735.10     43.76 o 
  -2   9  25      261.87      201.94     40.38 o 
   0   9  25      273.04      276.40     35.25 o 
   2   9  25     1002.33     1082.99     44.63 o 
   4   9  25        2.77      -20.75     20.75 o 
   6   9  25      710.40      804.94     42.49 o 
  -5  10  25      143.60      297.81     59.46 o 
  -3  10  25       64.95       17.81     25.38 o 
  -1  10  25      263.76      288.91     36.55 o 
   1  10  25       71.86       81.80     31.65 o 
   3  10  25       84.92       55.05     27.21 o 
   5  10  25      123.32      144.57     26.04 o 
  -2  11  25      294.50      292.29     56.25 o 
   0  11  25      130.39      141.46     34.30 o 
   2  11  25        2.22       -6.71     32.89 o 
   1   1  26      194.50      184.17     27.90 o 
   0   2  26       34.76       49.03     19.75 o 
   2   2  26      219.52      141.56     23.29 o 
  -1   3  26      123.71       63.89     22.87 o 
   1   3  26      900.82      801.56     41.77 o 
   3   3  26       11.11       11.98     20.63 o 
  -2   4  26     1808.61     1798.65     56.99 o 
   0   4  26       88.96       30.63     21.63 o 
   2   4  26     1103.68     1147.44     53.49 o 
   4   4  26      520.95      555.28     46.77 o 
  -3   5  26     1078.52     1227.24     61.79 o 
  -1   5  26      274.66      255.61     29.50 o 
   1   5  26      496.72      598.09     39.30 o 
   3   5  26      307.67      341.40     33.94 o 
   5   5  26       26.63      -22.08     22.08 o 
  -4   6  26        9.34       -0.17     23.75 o 
  -2   6  26      162.43      165.23     27.77 o 
   0   6  26        9.63       56.47     26.42 o 
   2   6  26       14.18       32.47     25.10 o 
   4   6  26       79.34      132.65     28.36 o 
   6   6  26     1025.47     1232.57     66.07 o 
  -5   7  26       29.05       50.29     23.08 o 
  -3   7  26       12.56        4.75     19.89 o 
  -1   7  26       52.44       68.30     26.38 o 
   1   7  26       27.99        5.11     25.33 o 
   3   7  26      435.15      493.06     39.81 o 
   5   7  26        5.55       57.02     26.32 o 
   7   7  26       51.68       93.46     25.56 o 
  -6   8  26     1230.40     1413.36     69.88 o 
  -4   8  26       36.75        6.24     25.29 o 
  -2   8  26      189.11      154.38     34.29 o 
   0   8  26      255.65      254.01     27.85 o 
   2   8  26       55.97       62.91     26.37 o 
   4   8  26       28.11       18.08     26.27 o 
   6   8  26      113.53      146.73     27.71 o 
  -5   9  26       44.87       63.05     32.25 o 
  -3   9  26       13.05       16.57     24.19 o 
  -1   9  26       37.31       29.70     29.98 o 
   1   9  26        0.23       11.43     23.37 o 
   3   9  26       45.06       35.56     20.10 o 
   5   9  26      187.16      202.28     34.82 o 
  -2  10  26     2719.84     2900.44    113.78 o 
   0  10  26        3.41       28.01     29.69 o 
   2  10  26     1403.29     1478.34     54.86 o 
   0   1  27      251.22      228.52     29.12 o 
  -1   2  27      374.54      280.68     36.59 o 
   1   2  27     1295.73     1497.31     51.48 o 
  -2   3  27        5.09       14.11     22.09 o 
   0   3  27      483.15      395.75     33.02 o 
   2   3  27      189.49      130.77     26.31 o 
  -3   4  27       96.36       95.08     25.01 o 
  -1   4  27      516.60      523.62     42.55 o 
   1   4  27       19.73       -8.82     22.61 o 
   3   4  27      141.84      196.40     30.06 o 
  -4   5  27       92.86       86.36     26.56 o 
  -2   5  27      784.66      825.75     51.66 o 
   0   5  27        5.10       32.02     24.07 o 
   2   5  27      292.41      301.96     33.83 o 
   4   5  27      476.80      609.03     42.32 o 
  -5   6  27      353.40      313.32     35.42 o 
  -3   6  27       75.68       90.79     27.40 o 
  -1   6  27      178.82      135.26     30.45 o 
   1   6  27      367.56      385.76     38.87 o 
   3   6  27       64.42       63.76     28.14 o 
   5   6  27       26.05       45.92     27.94 o 
  -6   7  27       76.23      127.31     26.35 o 
  -4   7  27      321.22      269.24     33.49 o 
  -2   7  27       32.03       20.99     25.34 o 
   0   7  27      538.32      504.33     44.86 o 
   2   7  27       29.30       50.49     28.07 o 
   4   7  27       86.05      109.67     30.46 o 
   6   7  27      102.50       51.14     29.54 o 
  -5   8  27       35.70       -0.73     24.03 o 
  -3   8  27      205.93      153.02     32.14 o 
  -1   8  27      473.88      515.60     44.34 o 
   1   8  27      993.89     1088.90     52.37 o 
   3   8  27     2133.34     2396.77     73.44 o 
   5   8  27     3428.97     4054.71    133.14 o 
  -4   9  27      495.64      601.33     59.66 o 
  -2   9  27        4.88       -9.89     26.04 o 
   0   9  27      868.35      926.26     56.89 o 
   2   9  27     1148.59     1366.65     59.09 o 
   4   9  27       64.19       36.64     32.24 o 
   0   0  28      844.42      893.57    107.07 o 
   1   1  28       48.66       87.79     27.86 o 
   0   2  28      448.94      523.62     39.81 o 
   2   2  28        1.51      -21.96     21.96 o 
  -1   3  28      341.77      339.24     38.63 o 
   1   3  28     1070.09     1181.13     57.25 o 
   3   3  28      142.53      157.66     27.54 o 
  -2   4  28     1847.20     2056.57     67.30 o 
   0   4  28        3.23        4.57     23.69 o 
   2   4  28       17.86        2.83     24.65 o 
   4   4  28      525.29      622.63     42.77 o 
  -3   5  28       71.66       27.70     27.15 o 
  -1   5  28       60.76       26.03     28.41 o 
   1   5  28      165.77      176.51     32.44 o 
   3   5  28      232.00      191.79     31.19 o 
   5   5  28      612.34      658.61     44.58 o 
  -4   6  28      123.60      119.06     33.27 o 
  -2   6  28      190.15      151.44     32.61 o 
   0   6  28        2.08      -19.55     26.11 o 
   2   6  28      254.60      325.90     37.20 o 
   4   6  28      109.06       61.44     29.47 o 
   6   6  28        2.21       20.59     32.18 o 
  -5   7  28      483.08      502.43     41.88 o 
  -3   7  28        0.92      -13.09     28.45 o 
  -1   7  28       64.66        2.28     27.64 o 
   1   7  28      481.79      417.53     42.32 o 
   3   7  28      406.29      418.75     40.75 o 
   5   7  28      271.42      278.55     38.32 o 
  -4   8  28        0.79      -33.45     33.45 o 
  -2   8  28      182.19      156.34     34.87 o 
   0   8  28       15.31      -31.23     31.23 o 
   2   8  28     2061.27     2521.97    104.92 o 
   4   8  28     1018.97     1068.62     57.55 o 
   0   1  29      672.57      645.25     56.37 o 
  -1   2  29      152.99      170.24     33.00 o 
   1   2  29       16.90       36.30     27.57 o 
  -2   3  29       52.91       33.01     28.20 o 
   0   3  29      383.38      391.56     38.31 o 
   2   3  29       48.16       60.21     26.35 o 
  -3   4  29       90.50       93.17     30.98 o 
  -1   4  29      358.55      375.79     38.97 o 
   1   4  29      566.97      564.11     42.65 o 
   3   4  29      143.47      155.03     32.52 o 
  -4   5  29        0.09       20.51     28.12 o 
  -2   5  29      269.67      270.34     36.57 o 
   0   5  29       44.02       31.25     29.04 o 
   2   5  29       17.26       45.07     28.06 o 
   4   5  29      278.46      156.30     39.04 o 
  -5   6  29      310.01      287.57     54.37 o 
  -3   6  29        9.81        6.82     29.13 o 
  -1   6  29      554.81      576.71     50.11 o 
   1   6  29       25.05       52.36     30.25 o 
   3   6  29       41.80       55.60     31.00 o 
   5   6  29      423.48      464.65     47.12 o 
  -2   7  29       15.82      -15.73     30.40 o 
   0   7  29       10.29      -12.43     31.10 o 
   2   7  29      498.59      504.53     62.20 o 
   1   1  30      673.64      719.20     61.55 o 
   0   2  30        3.87       14.69     33.56 o 
   2   2  30      288.51      301.14     41.80 o 
  -1   3  30      116.32      126.74     32.65 o 
   1   3  30     1295.66     1339.40     63.22 o 
   3   3  30      545.40      510.72     48.05 o 
  -2   4  30      544.31      622.42     46.42 o 
   0   4  30      423.40      266.37     40.27 o 
   2   4  30      122.20       56.18     31.50 o 
   4   4  30       23.93      -10.76     28.69 o 
  -3   5  30        9.81       10.13     29.89 o 
  -1   5  30       92.54       85.85     35.01 o 
   1   5  30       11.35       12.29     28.76 o 
   3   5  30      115.51      102.87     32.68 o 
  -2   6  30      152.36      162.05     39.19 o 
   0   6  30       11.96      -13.73     33.49 o 
   2   6  30       18.96       11.74     32.65 o 
   0   1  31      189.12      233.19     50.45 o 
  -1   2  31        0.06       15.63     37.95 o 
   1   2  31      594.83      649.28     61.52 o 
  -2   3  31      551.93      534.37     56.68 o 
   0   3  31      160.31      164.34     39.51 o 
   2   3  31      294.83      272.97     44.19 o 
  -3   4  31      472.04      733.55    152.86 o 
  -1   4  31     1525.92     1772.83     92.78 o 
   1   4  31     1224.06     1441.03     74.53 o 
   3   4  31      261.85      347.51    127.09 o 
   0   5  31       14.94       49.54     92.07 o 
   0   0  32     1050.88     1234.38    274.33 o 
   1   1  32      204.72       47.51     68.64 o 
   0   2  32        0.00       31.46     48.48 o 
                                                 
